# Supplementary material for: Sex-stratified Genome-wide Association Studies Including 270,000 Individuals Show Sexual Dimorphism in Genetic Loci for Anthropometric Traits
Source: PLoS Genet. 2013 Jun 6;9(6):e1003500. doi: 10.1371/journal.pgen.1003500 (PMC3674993; doi:10.1371/journal.pgen.1003500)
Supplement: Table S2 — Association results of the 348 loci put forward to follow-up, showing the results from 46 discovery studies including 60,556 men and 73,133 women and 48 follow-up studies including 62,397 men and 74,651 women. These include 46 SNPs with genome-wide significant association in men or women in the joint analysis of discovery and follow-up studies. (XLS) [file pgen.1003500.s007.xls]

## Sheet: SuppTable2_AllSNPs_in_FollowUp
MarkerName	Gene	Trait	Gender	CHR	POS_B36	Effect_allele_adj	Other_allele_adj	DISCOVERY.MEN.p.fdr	DISCOVERY.WOMEN.p.fdr	DISCOVERY.MEN.GCIn.GCOut.P.value	DISCOVERY.WOMEN.GCIn.GCOut.P.value	DISCOVERY.MENvsWOMEN.GCIn.GCOut.P.value	INSILICO.MEN.GCIn.GCOut.P.value	INSILICO.WOMEN.GCIn.GCOut.P.value	INSILICO.MENvsWOMEN.GCIn.GCOut.Goncalo.P.value	METABOCHIP.MEN.GCIn.GCOut.P.value	METABOCHIP.WOMEN.GCIn.GCOut.P.value	METABOCHIP.MENvsWOMEN.GCIn.GCOut.Goncalo.P.value	REP2WAY.MEN.P.value.1sided	REP2WAY.WOMEN.P.value.1sided	REP2WAY.MENvsWOMEN.P.value.1sided.xls	REP2WAY.s2.MENvsWOMEN.P.value.1sided.xls.fdr	REP2WAY.s2.GENDERCOMBINED.348.P-value	JOINT.MEN.P.value	JOINT.WOMEN.P.value	JOINT.MENvsWOMEN.P.value	DISCOVERY.MEN.Effect	DISCOVERY.WOMEN.Effect	INSILICO.MEN.Effect	INSILICO.WOMEN.Effect	METABOCHIP.MEN.Effect	METABOCHIP.WOMEN.Effect	REP2WAY.MEN.Effect	REP2WAY.WOMEN.Effect	JOINT.MEN.Effect	JOINT.WOMEN.Effect	DISCOVERY.MEN.GCIn.GCOut.StdErr	DISCOVERY.WOMEN.GCIn.GCOut.StdErr	INSILICO.MEN.GCIn.GCOut.StdErr	INSILICO.WOMEN.GCIn.GCOut.StdErr	METABOCHIP.MEN.GCIn.GCOut.StdErr	METABOCHIP.WOMEN.GCIn.GCOut.StdErr	REP2WAY.MEN.StdErr	REP2WAY.WOMEN.StdErr	JOINT.MEN.StdErr	JOINT.WOMEN.StdErr	DISCOVERY.MEN.EAF	DISCOVERY.WOMEN.EAF	INSILICO.MEN.EAF
rs6717858	COBLL1	WHRadjBMI	W	2	165247907	t	c	0.998	1.52e-10	0.30868	2.78e-15	6.49e-07	0.155082	7.21e-12	1.79e-06	0.2124	1.15e-05	1.81e-05	0.96477	3.635e-16	1.075e-11	7.992e-10	1.636e-06	0.6129	1.99e-29	6.18e-16	0.0069	0.0536	-0.0198	0.057	-0.0106	0.0435	-0.0131	0.0514	-0.0025	0.0524	0.00677802	0.00678439	0.0139549	0.00833055	0.00844	0.009894	0.0072	0.0064	0.0049	0.0047	0.5844	0.5814	0.5858
rs2820443	LYPLAL1	WHRadjBMI	W	1	217820132	t	c	0.99	3.81e-13	0.191143	3.69e-18	1.25e-07	0.80633	6.64e-13	0.00044131	0.8093	5.53e-09	2.13e-06	0.5318	9.15e-21	2.6e-10	9.62e-09	4.947e-12	0.3739	4.62e-37	6.95e-16	0.0098	0.0643	0.0037	0.0651	-0.0022	0.0626	-0.0006	0.0641	0.0048	0.0642	0.0074969	0.00740115	0.0151684	0.00904169	0.009152	0.01071	0.0078	0.0069	0.0054	0.005	0.7219	0.7184	0.7164
rs1358980	VEGFA	WHRadjBMI	W	6	43872529	t	c	0.974	4.75e-09	0.110282	1.11e-13	3.02e-05	0.785845	1.06e-06	0.00283601	0.1214	7.24e-15	3.45e-07	0.11175	1.375e-19	4.53e-08	1.1174e-06	2.416e-13	0.04847	2.41e-31	2.46e-11	0.0123	0.0565	-0.004	0.0479	0.0128	0.0757	0.0087	0.062	0.0104	0.0595	0.0077023	0.00760674	0.0145617	0.00985443	0.008237	0.00969	0.0072	0.0069	0.0053	0.0051	0.4745	0.4737	0.4625
rs11743303	MAP3K1	WCadjBMI	W	5	55895709	g	a	1	0.00974	0.973648	2.27e-06	0.000623859	0.366836	0.000476713	0.0104172	0.555811	0.000850136	0.00279455	0.17165	7.15e-07	5.35185e-05	0.00098975	0.002902	0.5699	2.69e-11	8.41e-07	-0.0002	0.0276	-0.0165	0.0368	-0.0059	0.037	-0.0084	0.0369	-0.0028	0.031	0.00605446	0.00583775	0.0182843	0.0105338	0.010097	0.011139	0.0088	0.0077	0.005	0.0047	0.2082	0.2078	0.1905
rs2371767	ADAMTS9	WHRadjBMI	W	3	64693298	g	c	0.991	0.000165	0.195711	1.63e-08	0.00184782	0.544508	1.26e-08	0.0228828	0.01107	1.41e-09	0.0024602	0.00608	8.55e-17	0.000213833	0.003108	3.208e-15	0.008342	7.07e-23	1.91e-06	0.0097	0.0418	0.0104	0.0546	0.0245	0.068	0.0211	0.0603	0.0148	0.0512	0.0074969	0.00740115	0.0170897	0.00965125	0.00966	0.01122	0.0084	0.0073	0.0056	0.0052	0.7189	0.7199	0.7387
rs10478424	HSD17B4	WHRadjBMI	W	5	118816919	a	t	1	0.031	0.399166	1.02e-05	0.00983839	0.272747	7.41e-05	0.00300473	NA	NA	NA	0.86405	3.805e-05	0.00167193	0.0205967	0.00431	0.7613	3.45e-09	0.000266338	0.0071	0.0372	-0.02	0.0418	NA	NA	-0.02	0.0418	0.0023	0.039	0.00842118	0.00842909	0.0182021	0.0105656	NA	NA	0.0182	0.0106	0.0076	0.0066	0.7821	0.7835	0.7559
rs4684854	PPARG	WHRadjBMI	W	3	12463882	c	g	1	0.000227	0.954985	2.36e-08	6.46e-05	0.209167	0.00395297	0.690993	0.5593	8.14e-06	0.0019801	0.1317	1.48e-07	0.00421828	0.0446114	5.865e-06	0.4106	4.17e-14	4.04e-06	0.0004	0.0396	0.0192	0.0262	0.0049	0.0435	0.0082	0.0343	0.0042	0.0368	0.00708611	0.00709277	0.0152695	0.00914329	0.008338	0.009792	0.0073	0.0067	0.0051	0.0049	0.4135	0.4182	0.4284
rs16970956	DBF4B	HEIGHT	M	17	40164017	a	g	0.0356	0.994	1.24e-05	0.2306	0.00868734	0.001129	0.3914	0.0216088	NA	NA	NA	0.00057	0.1949	0.0151966	0.1406	0.009982	5.96e-08	0.1393	0.00163112	0.0347	0.0089	0.0462	0.0086	NA	NA	0.0462	0.0086	0.0374	0.0088	0.0079	0.0074	0.0142	0.01	NA	NA	0.0142	0.01	0.0069	0.0059	0.186	0.183	0.1809
rs12887636	PRKD1	BMI	W	14	28772341	t	g	0.988	0.00974	0.1739	2.27e-06	0.0130201	0.7059	2.89e-05	0.00483513	0.156308	0.199759	0.984205	0.1639	5.83e-05	0.030046	0.247078	0.0005171	0.1023	2.09e-09	0.00367778	0.0094	0.0317	-0.0043	0.0343	0.0106	0.0104	0.0061	0.0222	0.0076	0.0263	0.0069	0.0067	0.0114	0.0082	0.00747743	0.00811082	0.0063	0.0058	0.0047	0.0044	0.6535	0.6537	0.6496
rs6091540	ZFP64	BMI	W	20	50521269	c	t	1	2.53e-05	0.5188	1.79e-09	7.33e-05	0.9422	0.002429	0.0896571	0.231636	0.026277	0.36694	0.149	9.67e-05	0.0428394	0.276452	0.0005024	0.2293	9.87e-12	0.00017141	0.0046	0.041	0.0009	0.0258	0.0097	0.0196	0.0071	0.0228	0.0059	0.0309	0.0071	0.0068	0.0124	0.0085	0.00810932	0.00882051	0.0068	0.0061	0.0049	0.0045	0.7177	0.7135	0.733
rs718314	ITPR2	WHRadjBMI	W	12	26344550	g	a	0.988	1.27e-05	0.176937	8.29e-10	0.000611337	0.392392	6.26e-05	0.214148	0.07721	0.0071	0.35401	0.02457	9e-07	0.0442549	0.276452	1.037e-06	0.01945	1.36e-14	0.000361616	0.0104	0.0467	0.0147	0.039	0.0166	0.0296	0.0162	0.0349	0.0131	0.0406	0.0077023	0.00760674	0.0171908	0.00975284	0.009355	0.01102	0.0082	0.0073	0.0056	0.0053	0.2484	0.249	0.2462
rs1443512	HOXC13	WHRadjBMI	W	12	52628951	a	c	0.989	2.08e-05	0.184237	1.43e-09	0.000635933	0.236923	0.000396513	0.441087	0.1232	0.001552	0.147773	0.02748	9.95e-07	0.0448256	0.276452	1.392e-06	0.02257	3.01e-14	0.000410436	0.0105	0.0479	0.0199	0.0347	0.0148	0.0357	0.0161	0.0351	0.0131	0.0411	0.00790769	0.00791512	0.0167864	0.00975284	0.00966	0.01132	0.0084	0.0074	0.0058	0.0054	0.2343	0.2315	0.2354
rs4460442	FBP1	HEIGHT	W	9	96483162	a	c	1	0.00324	0.4407	5.76e-07	0.00202691	0.2741	0.0001623	0.166764	0.2187	0.0322	0.399564	0.0506	1.125e-05	0.0511934	0.291389	2.547e-05	0.09201	8.29e-11	0.00178471	0.005	0.0298	0.0126	0.031	0.0101	0.0193	0.0109	0.0257	0.0079	0.0278	0.0065	0.006	0.0115	0.0082	0.0082	0.009	0.0067	0.0061	0.0047	0.0043	0.4013	0.3958	0.3949
rs1316952	DNAH10	WHRadjBMI	W	12	122965503	t	c	1	0.00111	0.856608	1.53e-07	0.000268673	0.612386	1.21e-05	0.00912195	0.01758	0.0684	0.861543	0.036425	3.03e-06	0.0567491	0.295869	4.051e-06	0.1815	5.13e-12	0.000222858	0.0018	0.0518	-0.0109	0.0532	0.0302	0.0269	0.0197	0.0426	0.0099	0.047	0.00996164	0.0098682	0.0216402	0.012191	0.01271	0.01479	0.011	0.0094	0.0074	0.0068	0.8616	0.8623	0.8741
rs4325879	CCNL1	HEIGHT	W	3	158334678	c	t	0.965	0.00727	0.08819	1.58e-06	0.0237523	0.2474	0.002682	0.398179	0.1645	0.002418	0.147927	0.03602	9.95e-06	0.064446	0.295869	1.186e-05	0.01383	1.14e-10	0.0113646	0.0122	0.0324	0.0153	0.0282	0.013	0.031	0.0138	0.0295	0.0129	0.031	0.0072	0.0067	0.0132	0.0094	0.0094	0.0102	0.0077	0.0069	0.0053	0.0048	0.7272	0.7275	0.7283
rs1936805	RSPO3	WHRadjBMI	W	6	127493809	t	c	0.315	3.95e-09	0.00044584	9.1e-14	0.00524682	0.00510594	4.04e-09	0.513273	3.76e-06	2.9e-09	0.112218	2.97e-08	3.445e-17	0.0646269	0.295869	7.778e-23	3.74e-10	4.11e-29	0.0021761	0.0238	0.0498	0.0386	0.049	0.0382	0.0578	0.0383	0.0527	0.0307	0.0513	0.00677802	0.00668159	0.0137527	0.00833055	0.008237	0.00969	0.0071	0.0063	0.0049	0.0046	0.5038	0.5074	0.5183
rs6921207	EPB41L2	HEIGHT	W	6	131369649	a	g	0.955	0.00582	0.07114	1.2e-06	0.0312715	0.7639	0.003744	0.0400139	0.2375	0.1688	0.804733	0.2209	0.0010095	0.0679711	0.295869	0.004692	0.06756	1.46e-08	0.0149213	0.0115	0.0284	-0.0033	0.0229	0.0097	0.0124	0.0051	0.0183	0.0084	0.0234	0.0064	0.0058	0.011	0.0079	0.0082	0.009	0.0066	0.0059	0.0046	0.0041	0.368	0.3659	0.3934
rs2867131	TMEM18	WEIGHT	W	2	600603	c	t	9.73e-05	9.49e-14	8.67e-09	7.67e-19	0.0354264	NA	NA	NA	2.64e-07	3.81e-10	0.177433	1.32e-07	1.905e-10	0.107414	0.406815	1.143e-15	1.16e-14	2.16e-27	0.0208785	0.0495	0.0726	NA	NA	0.0517	0.0704	0.0517	0.0704	0.0504	0.0718	0.0086	0.0082	NA	NA	0.0100433	0.0112434	0.0100433	0.0112434	0.0065	0.0066	0.8287	0.8289	NA
rs987469	FAM13A1	WHRadjBMI	W	4	89925666	g	c	0.979	0.025	0.128607	7.64e-06	0.0353485	0.0323938	0.215114	0.224371	0.7772	0.0001207	0.00489603	0.08685	0.00030645	0.10923	0.406815	0.0004897	0.0411	2.66e-08	0.0214609	0.0103	0.0299	0.0292	0.0101	0.0024	0.0373	0.0097	0.0213	0.01	0.0253	0.00677802	0.00668159	0.0136516	0.00812737	0.008338	0.00969	0.0071	0.0062	0.0049	0.0045	0.49	0.483	0.484
rs3824867	RAPSN	HEIGHT	W	11	47425145	a	g	0.481	1.24e-05	0.001282	8.1e-10	0.047955	0.3529	0.005708	0.348192	0.01461	0.0001207	0.191147	0.006055	1.925e-06	0.109948	0.406815	3.586e-07	4.84e-05	2.74e-14	0.0328073	0.0216	0.038	0.011	0.0239	0.022	0.0376	0.018	0.0299	0.0199	0.0341	0.0067	0.0062	0.0118	0.0086	0.009	0.0098	0.0072	0.0065	0.0049	0.0045	0.2968	0.2978	0.3282
rs2399915	CCDC3	HEIGHT	M	10	12976787	t	g	0.0189	0.969	5.35e-06	0.09721	0.0139155	0.0488	0.1155	0.444386	0.003022	0.05034	0.434805	0.0002178	0.007155	0.124082	0.422305	3.59e-05	9.61e-09	0.003901	0.0153671	0.029	0.0097	0.0227	0.0126	0.0301	0.02	0.0268	0.0154	0.0281	0.0123	0.0064	0.0058	0.0115	0.008	0.0102	0.0102	0.0076	0.0063	0.0049	0.0043	0.4627	0.4652	0.4663
rs2301573	PLXND1	WHRadjBMI	W	3	130788609	t	c	1	2.03e-06	0.830907	9.93e-11	8.32e-06	0.212992	0.0198294	0.0206434	0.03345	0.06268	0.985304	0.13545	0.0014345	0.125548	0.422305	0.003018	0.3574	3.8e-11	0.000119492	0.0025	0.0738	-0.0278	0.0326	0.0312	0.0316	0.0135	0.0322	0.0078	0.0519	0.0117075	0.0114101	0.0223481	0.0140197	0.01464	0.01693	0.0122	0.0108	0.0084	0.0078	0.9069	0.9069	0.8594
rs1051920	ZBTB10	BMI	M	8	81600975	c	t	0.0135	0.935	3.45e-06	0.05054	0.0335055	0.06195	0.2967	0.35401	0.0192482	0.0768428	0.756286	0.0013795	0.02506	0.180222	0.556511	0.0005788	8.89e-08	0.006095	0.0403235	0.0356	0.0144	0.0228	0.0092	0.0212	0.0174	0.0218	0.0128	0.0283	0.0135	0.0077	0.0074	0.0122	0.0088	0.00905717	0.00983436	0.0073	0.0066	0.0053	0.0049	0.7691	0.7725	0.7207
rs12036473	TNNI3K	BMI	W	1	74752563	t	a	0.602	5.14e-05	0.002656	4.05e-09	0.0392148	0.4224	0.03513	0.539089	0.0946895	0.0059232	0.367555	0.034655	0.00031645	0.18049	0.556511	0.0001598	0.0006943	1.21e-10	0.0625654	0.0198	0.0375	0.0084	0.0162	0.0132	0.0226	0.0115	0.0192	0.0155	0.0271	0.0066	0.0064	0.0105	0.0077	0.00789869	0.0082122	0.0063	0.0056	0.0046	0.0042	0.3965	0.398	0.4096
rs703990	ZMIZ1	HEIGHT	W	10	80600445	t	c	0.83	0.000663	0.01467	8.23e-08	0.0383207	0.3308	0.03191	0.651778	0.04351	0.001314	0.257914	0.013345	8.815e-05	0.191814	0.567758	1.976e-05	0.0009782	1.11e-10	0.0527859	0.0191	0.0392	0.0139	0.0213	0.0198	0.0346	0.0179	0.0274	0.0185	0.0333	0.0078	0.0073	0.0143	0.0099	0.0098	0.0108	0.0081	0.0073	0.0056	0.0052	0.2331	0.2245	0.2122
rs10132280	STXBP6	WEIGHT	M	14	24998019	c	a	0.0435	0.995	1.64e-05	0.2419	0.0128666	NA	NA	NA	0.000978836	0.0678683	0.360741	0.000489418	0.0339342	0.200306	0.569992	0.0002393	6.54e-08	0.04275	0.018647	0.0305	0.0079	NA	NA	0.0267	0.0165	0.0267	0.0165	0.0288	0.011	0.0071	0.0068	NA	NA	0.0080994	0.00903674	0.0080994	0.00903674	0.0053	0.0054	0.6756	0.6745	NA
rs7591613	SOCS5	HEIGHT	M	2	46813135	g	a	0.0456	0.963	1.75e-05	0.08469	0.0277882	0.01544	0.03493	0.388366	NA	NA	NA	0.00765	0.01733	0.207966	0.569992	0.001861	8.31e-07	0.008307	0.0384567	0.0605	0.0223	0.0633	0.0376	NA	NA	0.0633	0.0376	0.0611	0.0276	0.0141	0.0129	0.0261	0.0178	NA	NA	0.0261	0.0178	0.0124	0.0104	0.9406	0.9431	0.9414
rs2035344	ADAMTS17	HEIGHT	W	15	98507671	g	a	0.972	0.00123	0.1036	1.76e-07	0.00962746	0.1175	0.003684	0.657957	0.03891	0.007868	0.504619	0.0048215	4.065e-05	0.230248	0.608518	3.156e-06	0.002859	8.94e-11	0.0281953	0.0111	0.0329	0.0187	0.0248	0.0179	0.0257	0.0182	0.0252	0.0145	0.0291	0.0068	0.0063	0.0119	0.0085	0.0087	0.0097	0.007	0.0064	0.0049	0.0045	0.3126	0.3124	0.3314
rs7102710	SPON1	HEIGHT	W	11	14222189	c	t	0.96	0.00391	0.07908	7.34e-07	0.0226188	0.03493	0.03989	0.603145	0.07949	0.000704	0.144569	0.004272	5.835e-05	0.239872	0.612082	3.919e-06	0.001936	3.99e-10	0.0490057	0.0214	0.0557	0.0477	0.034	0.0262	0.0551	0.0327	0.0447	0.027	0.0504	0.0122	0.0112	0.0226	0.0165	0.0149	0.0163	0.0124	0.0116	0.0087	0.0081	0.0785	0.0831	0.0795
rs6512577	ZNFX1	HEIGHT	W	20	47299191	t	c	0.92	2.7e-05	0.03958	1.92e-09	0.0130996	0.000763	1.05e-06	0.933623	8.86e-05	5.13e-06	0.430808	1.285e-07	1.065e-11	0.261021	0.639291	4.438e-17	9.44e-08	3.51e-19	0.0621315	0.0214	0.052	0.0456	0.0469	0.038	0.0481	0.0406	0.0474	0.0336	0.0492	0.0104	0.0087	0.0135	0.0096	0.0097	0.0105	0.0079	0.0071	0.0063	0.0055	0.2139	0.2106	0.2138
rs9376970	SHPRH	HEIGHT	W	6	146283165	c	a	0.967	0.026	0.09393	8.09e-06	0.0436307	0.4634	0.04131	0.523788	0.07342	0.02766	0.65166	0.030735	0.00142	0.273003	0.639291	0.0005447	0.01188	1.22e-07	0.0808313	0.0103	0.0256	0.0079	0.0159	0.0147	0.0196	0.0122	0.0175	0.0112	0.0217	0.0061	0.0057	0.0108	0.0078	0.0082	0.0089	0.0065	0.0059	0.0044	0.0041	0.5653	0.5624	0.574
rs1194758	SCYL1	HEIGHT	M	11	64994661	a	t	0.000196	0.874	1.99e-08	0.02284	0.00528771	0.002808	0.01637	0.257383	0.01216	0.02137	1	8.035e-05	0.000455	0.276446	0.639291	5.566e-07	1.73e-11	7.98e-05	0.0232142	0.0502	0.0192	0.051	0.0287	0.0306	0.0306	0.0375	0.0296	0.0445	0.0241	0.0089	0.0084	0.0171	0.012	0.0122	0.0133	0.0099	0.0089	0.0066	0.0061	0.8748	0.8698	0.7852
rs10771408	CCDC91	HEIGHT	W	12	28191879	c	t	0.247	1.93e-07	0.0002744	6.61e-12	0.0301524	0.008714	3.42e-05	0.76596	0.000539	0.0002725	0.676266	7.45e-06	1.765e-08	0.311245	0.666637	3.263e-12	1.88e-08	2.77e-18	0.0799905	0.024	0.0417	0.0305	0.0345	0.0296	0.0344	0.0299	0.0345	0.0268	0.0382	0.0066	0.0061	0.0116	0.0083	0.0086	0.0095	0.0069	0.0063	0.0048	0.0044	0.6779	0.6728	0.6541
rs12612395	TTLL4	HEIGHT	W	2	219329886	g	c	0.76	5.04e-05	0.008045	3.96e-09	0.0218019	0.02218	0.0006219	0.878396	0.1361	0.1392	0.917874	0.00528	0.0001976	0.317502	0.666637	1.426e-05	0.0002173	1.98e-11	0.0693372	0.016	0.0331	0.0244	0.0263	0.0119	0.013	0.0164	0.0205	0.0162	0.027	0.006	0.0056	0.0107	0.0077	0.008	0.0088	0.0064	0.0058	0.0044	0.004	0.5251	0.5251	0.5157
rs6887597	GHR	HEIGHT	M	5	42252722	a	g	0.0225	0.892	6.7e-06	0.02798	0.045115	0.1081	0.01219	0.889167	0.03645	0.4949	0.315862	0.004234	0.010155	0.345055	0.666637	0.0005109	4.73e-07	0.001501	0.11565	0.0292	0.0131	0.018	0.0198	0.0167	0.006	0.0171	0.0136	0.0232	0.0134	0.0065	0.006	0.0112	0.0079	0.008	0.0088	0.0065	0.0059	0.0046	0.0042	0.4599	0.4626	0.452
rs7162542	ADAMTSL3	HEIGHT	W	15	82305294	g	c	0.000347	8.03e-13	3.87e-08	8.35e-18	0.040954	0.0003124	3.59e-11	0.423407	1.89e-11	1.34e-09	0.977565	1.845e-14	1.4e-19	0.363103	0.666637	6.363e-32	3.23e-20	1.04e-35	0.10744	0.0338	0.0493	0.0423	0.053	0.0536	0.0533	0.05	0.0531	0.0413	0.0511	0.0061	0.0057	0.0117	0.008	0.008	0.0088	0.0066	0.0059	0.0045	0.0041	0.5508	0.5461	0.5644
rs902143	ZNF462	HEIGHT	M	9	108221732	t	c	0.00432	0.963	8.33e-07	0.08437	0.00714175	0.006469	0.01561	0.377452	0.00429	0.002574	0.728718	4.77e-05	6.925e-05	0.36627	0.666637	5.4e-08	3.05e-10	0.0001015	0.0442282	0.0303	0.0099	0.0305	0.0191	0.0228	0.0265	0.0254	0.0224	0.028	0.0159	0.0061	0.0057	0.0112	0.0079	0.008	0.0088	0.0065	0.0059	0.0044	0.0041	0.4469	0.4505	0.4528
rs17318596	ATP5SL	HEIGHT	M	19	46628935	a	g	5.38e-05	0.352	4.27e-09	0.0005748	0.029052	0.0009725	0.0001121	0.733627	0.001375	0.01196	0.667733	2.76e-06	2.565e-06	0.367007	0.666637	1.424e-10	1.48e-13	1.77e-08	0.0941396	0.0394	0.0213	0.038	0.0334	0.0281	0.0232	0.0318	0.0286	0.0358	0.0249	0.0067	0.0062	0.0115	0.0086	0.0088	0.0092	0.007	0.0063	0.0048	0.0044	0.3676	0.3695	0.3598
rs4129299	CADM2	WEIGHT	W	3	85806754	g	a	0.718	0.00031	0.005863	3.39e-08	0.048487	NA	NA	NA	0.0123358	0.00739718	0.713955	0.0061679	0.00369859	0.368011	0.666637	0.0002623	0.0002009	1.45e-09	0.0873974	0.0204	0.0391	NA	NA	0.0227	0.0273	0.0227	0.0273	0.0213	0.0352	0.0074	0.0071	NA	NA	0.00907133	0.0101926	0.00907133	0.0101926	0.0057	0.0058	0.2433	0.2473	NA
rs2072268	ARSG	HEIGHT	M	17	63814947	g	a	0.0458	1	1.76e-05	0.4198	0.00369233	0.005605	0.0008745	0.667376	0.02748	0.2135	0.521211	0.0003614	0.000509	0.371613	0.666637	2.29e-06	5.5e-08	0.003345	0.0362437	0.0288	0.0049	0.0328	0.027	0.0176	0.0108	0.0224	0.0195	0.0256	0.0124	0.0067	0.0061	0.0118	0.0081	0.008	0.0087	0.0066	0.0059	0.0047	0.0042	0.5039	0.5155	0.5145
rs11866219	NFAT5	HEIGHT	W	16	68107250	c	a	0.955	0.00768	0.0711	1.69e-06	0.0318103	0.2659	4.66e-05	0.129505	0.003037	0.225	0.221392	0.0011045	6.105e-05	0.380186	0.666637	8.078e-07	0.0006479	7.11e-10	0.10462	0.0113	0.028	0.0127	0.0326	0.024	0.0108	0.0202	0.0229	0.0155	0.0255	0.0063	0.0058	0.0114	0.008	0.0081	0.0089	0.0066	0.0059	0.0046	0.0041	0.5984	0.5991	0.5917
rs2273654	C10orf6	HEIGHT	W	10	102679207	c	t	0.998	0.00562	0.2905	1.15e-06	0.00477204	0.1943	0.01918	0.749432	NA	NA	NA	0.09725	0.009595	0.381732	0.666637	0.007811	0.1191	9.32e-08	0.0194442	0.0065	0.0279	0.0144	0.0185	NA	NA	0.0144	0.0185	0.0083	0.0247	0.0061	0.0057	0.0111	0.0079	NA	NA	0.0111	0.0079	0.0053	0.0046	0.4466	0.4483	0.4527
rs9907102	VPS53	HIPadjBMI	W	17	411582	g	a	0.981	0.0338	0.1364	1.15e-05	0.0464079	0.299926	0.157132	0.852712	0.2298	0.06668	0.533754	0.05845	0.01155	0.387366	0.666637	0.006387	0.0304	5.32e-06	0.15403	0.0121	0.0334	0.0148	0.0118	0.0104	0.0181	0.0116	0.0144	0.0118	0.0223	0.0081	0.0076	0.0142775	0.0083405	0.008626	0.009818	0.0074	0.0064	0.0055	0.0049	0.599	0.5974	0.5876
rs10495502	ALLC	WC	M	2	4569916	t	c	0.0293	1	9.45e-06	0.7266	0.00183039	5.95e-05	0.0125134	0.0236757	0.9071	0.7601	0.876067	0.021415	0.022525	0.418391	0.703656	0.004506	6.18e-06	0.08141	0.0281175	0.0347	0.0026	0.0618	0.0223	0.001	0.0028	0.0148	0.0128	0.0241	0.0084	0.0078	0.0074	0.015344	0.00891225	0.008319	0.00912	0.0073	0.0064	0.0053	0.0048	0.3307	0.3306	0.3169
rs2860555	FKBP9	HEIGHT	M	7	32987183	t	c	0.00974	0.944	2.27e-06	0.05765	0.0295919	0.06915	0.5641	0.251453	0.364	0.02392	0.211921	0.031795	0.030635	0.476874	0.784186	0.008483	1.3e-06	0.007748	0.114816	0.0777	0.0316	0.057	0.0141	0.0235	0.068	0.0371	0.0355	0.0614	0.0333	0.0164	0.0166	0.0314	0.0244	0.0259	0.0301	0.02	0.019	0.0127	0.0125	0.0489	0.0489	0.1513
rs1172294	RBJ	HEIGHT	W	2	25022704	a	g	0.287	1.27e-08	0.0003684	3.17e-13	0.0115306	0.001357	9.39e-06	0.987493	1.46e-05	0.0001151	0.947683	3.725e-08	2.175e-09	0.513631	0.826274	2.225e-15	3.66e-10	9.92e-21	0.1039	0.0223	0.0418	0.0352	0.035	0.0346	0.0339	0.0348	0.0345	0.0284	0.0383	0.0063	0.0057	0.011	0.0079	0.008	0.0088	0.0065	0.0059	0.0045	0.0041	0.5341	0.5353	0.5346
rs2062708	NPR3	HEIGHT	M	5	32789429	c	t	2.96e-05	0.495	2.14e-09	0.001395	0.0147123	0.4491	0.005569	0.280844	0.000484	0.01524	0.526852	0.000656	0.00011845	0.530161	0.826279	1.056e-06	5.71e-11	1.34e-06	0.122162	0.0502	0.0248	0.0109	0.029	0.039	0.0296	0.0284	0.0293	0.0398	0.027	0.0084	0.0078	0.0144	0.0105	0.0112	0.0122	0.0088	0.008	0.0061	0.0056	0.1601	0.1626	0.2139
rs10236884	PDIA4	HEIGHT	W	7	148290549	g	a	0.991	0.0411	0.1982	1.5e-05	0.0271892	0.002347	0.02148	0.212192	0.1785	0.04843	0.538218	0.002078	0.001197	0.539241	0.826279	3.146e-05	0.003873	2.08e-07	0.172025	0.0082	0.0258	0.0357	0.0189	0.0112	0.018	0.0194	0.0185	0.0135	0.0222	0.0064	0.006	0.0117	0.0082	0.0083	0.0091	0.0068	0.0061	0.0047	0.0043	0.6584	0.6604	0.6394
rs2341459	C2orf34	HEIGHT	M	2	44621706	t	c	0.000207	0.688	2.13e-08	0.004753	0.0177946	0.04394	0.01222	0.871523	0.001466	0.0002144	0.50588	8.755e-05	7.45e-06	0.561027	0.826279	1.083e-08	2.76e-11	4.74e-07	0.1448	0.0382	0.0181	0.0245	0.0222	0.0283	0.0362	0.027	0.0285	0.0329	0.0231	0.0068	0.0064	0.0122	0.0089	0.0089	0.0098	0.0072	0.0066	0.0049	0.0046	0.271	0.2705	0.2968
rs6824258	BBS7	HEIGHT	M	4	122989417	c	t	0.000908	0.703	1.19e-07	0.005272	0.0316578	0.7773	0.032	0.281051	0.007876	0.09916	0.579363	0.0155	0.0035675	0.564679	0.826279	0.0005592	4.53e-08	0.000102	0.161731	0.0367	0.0182	0.0035	0.019	0.0297	0.0212	0.0179	0.0197	0.029	0.0189	0.0069	0.0065	0.0124	0.0089	0.0112	0.0129	0.0083	0.0073	0.0053	0.0049	0.2738	0.2695	0.2884
rs7488867	C12orf42	HIP	W	12	102223815	c	t	1	0.0162	0.7933	4.34e-06	0.00269164	0.0601934	0.00532308	0.839734	NA	NA	NA	0.030095	0.0026615	0.578449	0.826279	0.0007917	0.1569	6.22e-07	0.0741679	0.0036	0.0577	0.0302	0.0265	NA	NA	0.0302	0.0265	0.0148	0.0378	0.0137	0.0126	0.0160692	0.0095091	NA	NA	0.0161	0.0095	0.0104	0.0076	0.7425	0.7434	0.7486
rs3110496	GIT1	HEIGHT	M	17	24941897	g	a	0.00371	0.886	6.85e-07	0.02623	0.0209079	0.02957	0.00533	0.875818	0.03812	0.02388	0.748799	0.0015055	0.0001615	0.590257	0.826279	3.173e-06	1.77e-08	4.13e-05	0.172025	0.0322	0.0135	0.0253	0.0232	0.0175	0.0211	0.0202	0.0223	0.0265	0.0178	0.0065	0.0061	0.0116	0.0083	0.0084	0.0093	0.0068	0.0062	0.0047	0.0043	0.6721	0.6739	0.6623
rs2034461	FGF2	HEIGHT	M	4	124003745	g	a	0.0285	0.97	9.11e-06	0.0987	0.0175276	0.2192	0.001622	0.36014	0.08632	0.6241	0.378092	0.017615	0.0035995	0.597615	0.826279	0.0006834	4.17e-06	0.002103	0.180517	0.0382	0.013	0.0173	0.0323	0.0178	0.0056	0.0176	0.0204	0.0277	0.0168	0.0086	0.0079	0.0141	0.0102	0.0104	0.0114	0.0084	0.0076	0.006	0.0055	0.8278	0.8288	0.7645
rs2941580	SPTBN1	HEIGHT	M	2	54715507	g	a	0.00355	0.981	6.48e-07	0.1384	0.0035644	0.02199	0.06456	0.384573	0.358	0.01524	0.213616	0.01478	0.001555	0.602964	0.826279	0.0002614	1.63e-07	0.001965	0.0680799	0.0306	0.0085	0.0259	0.0146	0.0087	0.024	0.0158	0.0183	0.0245	0.013	0.0061	0.0057	0.0113	0.0079	0.0095	0.0099	0.0073	0.0062	0.0047	0.0042	0.4995	0.5081	0.4756
rs1895585	TBX5	WCadjBMI	W	12	113286521	g	a	1	0.0237	0.519064	7.14e-06	0.00620333	0.918083	0.110743	0.360514	0.0110954	0.20909	0.399679	0.014355	0.021845	0.623521	0.838918	0.003087	0.06956	1.91e-06	0.055856	0.0035	0.0234	-0.0016	0.0147	0.0215	0.0115	0.0162	0.0131	0.0079	0.0194	0.00542814	0.00521227	0.0155568	0.00921709	0.008448	0.009132	0.0074	0.0065	0.0044	0.0041	0.7337	0.7379	0.7301
rs33852	FBXW11	HEIGHT	W	5	171122176	g	a	0.723	2.19e-05	0.006071	1.52e-09	0.0227073	0.04558	5.91e-05	0.464238	1.6e-05	0.01538	0.223265	1.65e-06	1.97e-06	0.640961	0.846983	5.36e-11	2.1e-07	4.48e-14	0.20792	0.0181	0.0367	0.0241	0.0343	0.0369	0.0229	0.0326	0.0292	0.0249	0.0331	0.0066	0.0061	0.0121	0.0085	0.0086	0.0095	0.007	0.0063	0.0048	0.0044	0.3249	0.3227	0.3269
rs2602943	AK5	WC	M	1	77524538	t	c	0.00804	1	1.78e-06	0.6687	0.000917886	0.324355	0.151124	0.880253	0.318	0.05762	0.429832	0.08965	0.00944	0.704863	0.908191	0.00802	2.06e-05	0.04024	0.0755905	0.0469	0.004	0.0197	0.0163	0.0104	0.0219	0.0124	0.019	0.0286	0.0125	0.0098	0.0093	0.0199167	0.0113708	0.01042	0.01158	0.0092	0.0081	0.0067	0.0061	0.1981	0.2001	0.2032
rs1393786	PPP2R3A	HEIGHT	W	3	137336725	c	a	0.84	0.000558	0.01619	6.74e-08	0.0366047	0.01084	0.05222	0.312581	0.003469	0.002553	0.77518	5.405e-05	0.000284	0.716	0.908191	2.635e-07	1.08e-05	3.32e-10	0.316892	0.0164	0.034	0.0318	0.0172	0.027	0.0305	0.0287	0.023	0.022	0.0288	0.0068	0.0063	0.0125	0.0089	0.0092	0.0101	0.0074	0.0067	0.005	0.0046	0.7237	0.7206	0.7408
rs6420435	MPHOSPH6	HEIGHT	M	16	80741702	a	c	0.0411	0.956	1.51e-05	0.07308	0.0324951	0.1171	0.0009514	0.525278	NA	NA	NA	0.0589	0.0004677	0.725371	0.908191	0.000305	5.34e-06	0.0006788	0.215302	0.0329	0.0127	0.0219	0.0321	NA	NA	0.0219	0.0321	0.0304	0.0195	0.0076	0.0071	0.014	0.0097	NA	NA	0.014	0.0097	0.0067	0.0057	0.2146	0.2158	0.2131
rs2076529	BTNL2	WHRadjBMI	W	6	32471933	c	t	0.827	0.000652	0.0141501	8.08e-08	0.0431683	0.307799	0.153237	0.845515	0.01399	0.1658	0.573659	0.0041275	0.02402	0.748601	0.908191	0.001237	0.0003599	5.1e-06	0.676151	0.0257	0.0546	0.0157	0.0123	0.0207	0.0136	0.0195	0.0129	0.0216	0.025	0.0104751	0.0101766	0.0153706	0.00863533	0.00844	0.009894	0.0074	0.0065	0.006	0.0055	0.4111	0.4117	0.4223
rs7584473	LTBP1	HEIGHT	M	2	33274521	g	t	0.0282	0.985	9.01e-06	0.1579	0.0113441	0.03903	0.0001968	0.737526	0.001285	0.0001439	0.491046	6.735e-05	5.15e-08	0.75291	0.908191	7.545e-11	4.49e-09	2.56e-06	0.236922	0.0273	0.0081	0.0262	0.031	0.0257	0.033	0.0258	0.032	0.0266	0.0194	0.0061	0.0057	0.0127	0.0083	0.008	0.0087	0.0068	0.006	0.0045	0.0041	0.4878	0.4895	0.5063
rs884970	GRK5	HEIGHT	M	10	121114491	a	g	0.0266	0.998	8.34e-06	0.3213	0.00449784	0.3349	0.00815	0.434242	NA	NA	NA	0.16745	0.0040775	0.769412	0.908191	0.006574	1.47e-05	0.0177	0.0791835	0.0279	0.0058	0.0108	0.0209	NA	NA	0.0108	0.0209	0.0238	0.0111	0.0063	0.0058	0.0112	0.0079	NA	NA	0.0112	0.0079	0.0055	0.0047	0.4547	0.4515	0.447
rs6450922	NPR3	HEIGHT	W	5	32725475	c	g	0.784	5.84e-06	0.009701	3.36e-10	0.00858616	0.001109	0.0004633	0.475767	3.52e-05	0.003785	0.456092	8.8e-08	3.63e-06	0.773191	0.908191	1.014e-11	1.63e-08	1.16e-13	0.339766	0.024	0.0544	0.0494	0.037	0.0368	0.028	0.04	0.0321	0.0335	0.0412	0.0093	0.0087	0.0151	0.0106	0.0089	0.0097	0.0077	0.0072	0.0059	0.0055	0.7554	0.7499	0.7496
rs17608726	NHEJ1	HEIGHT	W	2	219655246	a	g	0.709	6.67e-05	0.005479	5.54e-09	0.0338629	0.001236	0.1117	0.0705058	0.004779	0.001481	0.607342	1.505e-05	0.0004522	0.801947	0.923378	1.41e-07	8.18e-07	1.16e-10	0.464648	0.0472	0.0918	0.0927	0.0326	0.0576	0.0716	0.0694	0.0503	0.0586	0.0704	0.017	0.0157	0.0287	0.0205	0.0204	0.0225	0.0166	0.0152	0.0119	0.0109	0.0377	0.0374	0.0422
rs9970392	FMO3	WC	W	1	169355282	c	t	1	0.0172	0.963	4.73e-06	0.00125609	0.0322147	0.0564272	0.338381	NA	NA	NA	0.016075	0.02807	0.827344	0.923378	0.006606	0.3105	2.19e-06	0.0310434	0.0008	0.0734	0.0725	0.036	NA	NA	0.0725	0.036	0.0155	0.0577	0.0172	0.016	0.033838	0.0188489	NA	NA	0.0338	0.0188	0.0153	0.0122	0.9473	0.9473	0.9475
rs17803745	MAFB	HEIGHT	W	20	37975983	c	t	0.99	0.0232	0.1872	6.96e-06	0.0227073	0.07462	0.231	0.414545	0.002065	0.01873	0.700378	0.0001848	0.0066	0.83403	0.923378	2.541e-05	0.0006815	8.13e-07	0.419721	0.0087	0.0273	0.0213	0.0101	0.026	0.0217	0.0244	0.0154	0.0162	0.0214	0.0066	0.0061	0.0119	0.0084	0.0084	0.0092	0.0069	0.0062	0.0048	0.0043	0.6661	0.6642	0.667
rs6767671	RARB	WEIGHT	M	3	25081764	t	g	0.0011	0.748	1.52e-07	0.007385	0.0375257	NA	NA	NA	0.0741241	0.00357107	0.280472	0.0370621	0.00178554	0.83956	0.923378	0.001075	2.4e-07	0.0001004	0.412171	0.0343	0.0169	NA	NA	0.0135	0.0248	0.0135	0.0248	0.0255	0.0197	0.0065	0.0063	NA	NA	0.00755944	0.00851135	0.00755944	0.00851135	0.0049	0.0051	0.5718	0.5753	NA
rs17488051	TEAD1	HEIGHT	M	11	12818570	g	a	0.00944	0.964	2.18e-06	0.0864	0.0106707	0.9177	0.009907	0.100924	0.1104	0.1234	0.952725	0.1068	0.0015415	0.848507	0.923378	0.002326	1.59e-05	0.0009521	0.319243	0.0323	0.0108	-0.0013	0.0223	0.0142	0.0149	0.009	0.019	0.0215	0.0148	0.0068	0.0063	0.0126	0.0086	0.0089	0.0097	0.0073	0.0064	0.005	0.0045	0.3059	0.304	0.3129
rs10759832	PAPPA	HEIGHT	W	9	117970134	t	c	1	0.0216	0.3711	6.37e-06	0.00749879	0.0817	0.05762	0.740193	0.005702	0.7308	0.0727049	0.000553	0.049585	0.905191	0.970784	0.0006208	0.003699	9.9e-06	0.403825	0.0056	0.0264	0.0195	0.0152	0.0227	0.0031	0.0216	0.0099	0.0132	0.0184	0.0063	0.0058	0.0112	0.008	0.0082	0.009	0.0066	0.006	0.0046	0.0042	0.6117	0.6181	0.613
rs1814336	ANAPC13	WCadjBMI	W	3	135683513	c	g	0.845	0.000709	0.0170721	8.92e-08	0.040787	0.85543	0.168958	0.611699	9.15e-05	0.232331	0.0667082	0.0001824	0.03511	0.933517	0.985279	0.0002192	6.81e-05	8.9e-08	0.485241	0.0122	0.0262	0.003	0.0124	0.0321	0.0107	0.0263	0.0116	0.0168	0.0208	0.00511498	0.00489954	0.0164659	0.00901452	0.008242	0.009032	0.0074	0.0064	0.0042	0.0039	0.6806	0.6815	0.6965
rs6879260	GFPT2	HEIGHT	W	5	179663620	c	t	0.495	1.06e-05	0.001401	6.73e-10	0.0384846	0.002865	0.1966	0.0724673	0.001323	0.03767	0.487185	6.85e-06	0.0095	0.950448	0.985279	3.581e-06	1.31e-07	1.13e-09	0.858319	0.02	0.0361	0.0334	0.0102	0.026	0.0185	0.0285	0.0139	0.0241	0.0252	0.0063	0.0058	0.0112	0.0079	0.0081	0.0089	0.0066	0.0059	0.0046	0.0041	0.6074	0.6047	0.5884
rs10947552	TEAD3	HEIGHT	W	6	35571033	a	t	0.854	0.000552	0.01872	6.63e-08	0.0232539	0.08855	0.3384	0.366513	0.0003088	0.08395	0.196076	4.735e-05	0.033625	0.958645	0.985279	7.665e-05	1.23e-05	2.77e-07	0.808914	0.0184	0.0407	0.0238	0.0093	0.0395	0.0207	0.0336	0.0138	0.0253	0.0272	0.0078	0.0075	0.014	0.0097	0.0109	0.012	0.0086	0.0075	0.0058	0.0053	0.7738	0.7832	0.7554
rs6923431	LAMA2	HEIGHT	M	6	129866447	c	a	0.0497	1	1.98e-05	0.715	0.00145898	0.966	0.0002947	0.0242826	NA	NA	NA	0.48295	0.00013655	0.983044	0.98672	0.003098	0.0001981	0.01447	0.223167	0.0291	0.0023	0.0005	0.0313	NA	NA	0.0005	0.0313	0.0219	0.0124	0.0068	0.0063	0.0117	0.0086	NA	NA	0.0117	0.0086	0.0059	0.0051	0.7142	0.7134	0.6795
rs2682587	XRCC1	HEIGHT	W	19	48774269	a	c	1	0.0291	0.6055	9.34e-06	0.00377566	0.000263	0.1703	0.0186275	NA	NA	NA	0.00012725	0.08605	0.986718	0.98672	0.001313	0.02986	1e-05	0.224438	0.0041	0.0324	0.0545	0.0142	NA	NA	0.0545	0.0142	0.0152	0.0264	0.0079	0.0073	0.0149	0.0104	NA	NA	0.0149	0.0104	0.007	0.006	0.2083	0.2112	0.195
rs17016663	REG3A	WEIGHT	W	2	79347442	c	g	0.961	0.00185	0.08014	2.89e-07	0.0128674	NA	NA	NA	0.563428	0.0306887	0.161587	NA	NA	0.0987872	NA	0.06746	0.08415	4.91e-08	0.00596178	0.0181	0.0511	NA	NA	0.0073	0.0327	0.0073	0.0327	0.0138	0.0455	0.0103	0.01	NA	NA	0.0126351	0.0151313	0.0126351	0.0151313	0.008	0.0083	0.1106	0.1104	NA
rs765684	TACR1	WHR	M	2	75313176	g	a	0.0116	0.969	2.85e-06	0.09604	2.23e-06	0.00716805	0.734794	0.032684	NA	NA	NA	NA	NA	0.0173058	NA	0.0898	6.61e-08	0.2697	9.01e-07	0.1795	-0.0562	0.1898	0.0147	NA	NA	0.1898	0.0147	0.1818	-0.0294	0.0383	0.0338	0.0705856	0.0433941	NA	NA	0.0706	0.0434	0.0337	0.0267	0.0313	0.0299	0.0248
rs2943636	IRS1	WCadjBMI	M	2	226795528	g	a	0.00587	0.987	1.21e-06	0.169595	4.49e-06	0.281926	0.904165	0.317209	0.0276823	0.134961	0.00675711	NA	NA	0.00472357	NA	0.4722	7.84e-08	0.07283	2.03e-07	0.0228	-0.0063	0.015	-0.001	0.0167	-0.0123	0.0163	-0.0067	0.0207	-0.0065	0.00469743	0.0045868	0.0139405	0.00830551	0.007624	0.008229	0.0067	0.0058	0.0038	0.0036	0.5071	0.5038	0.4932
rs6453220	IQGAP2	WCadjBMI	M	5	75754584	c	t	0.0429	1	1.6e-05	0.446322	0.000173184	0.0423773	0.638388	0.0431605	0.0106463	0.611447	0.154368	NA	NA	0.00929407	NA	0.03189	8.22e-08	0.5728	1.72e-05	0.0608	-0.0104	0.0894	-0.0119	0.0554	0.0119	0.0621	0.0009	0.0612	-0.006	0.0140923	0.0136562	0.0440438	0.0253217	0.021739	0.023482	0.0195	0.0172	0.0114	0.0107	0.9659	0.9664	0.9674
rs6675701	DTL	HIPadjBMI	M	1	210328315	a	g	0.0117	1	2.86e-06	0.4318	0.00306011	0.0135363	0.154699	0.130919	NA	NA	NA	NA	NA	0.0700195	NA	0.01489	1.21e-07	0.1235	0.00149087	0.0824	0.0132	0.0826	0.0262	NA	NA	0.0826	0.0262	0.0824	0.0191	0.0176	0.0168	0.0334502	0.0184101	NA	NA	0.0335	0.0184	0.0156	0.0124	0.0557	0.0534	0.0552
rs2041990	IGFL2	WHR	M	19	51342164	g	a	0.00133	0.995	1.92e-07	0.2451	0.00521116	NA	NA	NA	NA	NA	NA	NA	NA	NA	NA	NA	1.94e-07	0.2455	0.00645267	0.152	0.036	NA	NA	NA	NA	NA	NA	0.152	0.036	0.0292	0.031	NA	NA	NA	NA	NA	NA	0.0292	0.031	0.335	0.335	NA
rs16847466	LRP1B	WEIGHT	M	2	142352490	a	c	0.0214	1	6.27e-06	0.6092	0.00178952	NA	NA	NA	0.00788459	0.927601	0.0614338	NA	NA	0.0427272	NA	0.04264	2.88e-07	0.6484	0.00113748	0.0782	0.0086	NA	NA	0.0505	0.0019	0.0505	0.0019	0.0656	0.006	0.0173	0.0168	NA	NA	0.0190066	0.0209106	0.0190066	0.0209106	0.0128	0.0131	0.9408	0.942	NA
rs927900	CSRP1	WHRadjBMI	W	1	199726581	c	t	1	0.04	0.749013	1.45e-05	0.000763844	0.878553	0.00533112	0.118309	NA	NA	NA	NA	NA	0.0612632	NA	0.01912	0.724	3e-07	0.000325905	-0.0023	0.0312	-0.0022	0.0241	NA	NA	-0.0022	0.0241	-0.0023	0.0283	0.00718881	0.00719556	0.0146628	0.00863533	NA	NA	0.0147	0.0086	0.0065	0.0055	0.3617	0.3572	0.3666
rs7771165	KLHL31	HIPadjBMI	W	6	53643729	c	t	0.998	0.0204	0.337	5.91e-06	8e-05	0.595426	0.00833893	0.376866	NA	NA	NA	NA	NA	0.193672	NA	0.01094	0.5687	3.03e-07	0.000280681	-0.0156	0.0685	0.015	0.0432	NA	NA	0.015	0.0432	-0.008	0.0569	0.0162	0.0151	0.0282491	0.0163759	NA	NA	0.0282	0.0164	0.014	0.0111	0.0713	0.0705	0.0746
rs721367	ABCC4	WCadjBMI	M	13	94344651	t	c	0.00265	1	4.49e-07	0.98695	0.00561172	NA	NA	NA	NA	NA	NA	NA	NA	NA	NA	NA	4.5e-07	0.987	0.00724403	0.3851	-0.002	NA	NA	NA	NA	NA	NA	0.3851	-0.002	0.0763071	0.12228	NA	NA	NA	NA	NA	NA	0.0763	0.1223	0.0292	0.0251	NA
rs4801600	ZNF446	HIPadjBMI	M	19	63692268	t	c	0.00288	1	4.97e-07	0.5799	0.000330313	NA	NA	NA	NA	NA	NA	NA	NA	NA	NA	NA	4.97e-07	0.5799	0.000553063	0.819	-0.1206	NA	NA	NA	NA	NA	NA	0.819	-0.1206	0.1629	0.2179	NA	NA	NA	NA	NA	NA	0.1629	0.2179	0.9802	0.9886	NA
rs4762099	MSRB3	WHRadjBMI	M	12	64154192	a	g	0.0399	1	1.45e-05	0.847506	0.00276322	0.209469	0.569728	0.587729	0.009858	0.705	0.0438935	NA	NA	0.0246097	NA	0.03743	5.08e-07	0.9572	0.000687272	0.0383	0.0017	0.0317	0.0133	0.0216	-0.0037	0.0226	-0.0011	0.0296	0.0003	0.00883197	0.00884026	0.0251795	0.0233662	0.008338	0.009894	0.0079	0.0091	0.0059	0.0063	0.5641	0.5605	0.5368
rs12153375	SRFBP1	HEIGHT	W	5	121307152	c	a	1	0.0103	0.442	2.43e-06	0.00359596	0.2061	0.03773	0.846582	NA	NA	NA	NA	NA	0.427681	NA	0.01499	0.1997	5.26e-07	0.020806	0.0049	0.0281	0.0147	0.0173	NA	NA	0.0147	0.0173	0.0072	0.0244	0.0064	0.006	0.0116	0.0083	NA	NA	0.0116	0.0083	0.0056	0.0049	0.484	0.4868	0.5127
rs607987	FSHB	WEIGHT	M	11	30180150	g	a	0.00805	0.98	1.79e-06	0.1321	0.00948608	NA	NA	NA	0.0369109	0.515743	0.3269	NA	NA	0.183612	NA	0.04649	5.42e-07	0.1094	0.0193749	0.0312	0.0095	NA	NA	0.016	0.0056	0.016	0.0056	0.0248	0.0081	0.0065	0.0063	NA	NA	0.00766743	0.00861643	0.00766743	0.00861643	0.005	0.0051	0.3838	0.3815	NA
rs17023901	LONRF2	HEIGHT	W	2	100273560	g	a	0.963	0.0156	0.08406	4.13e-06	0.0412996	0.1696	0.1329	0.033759	0.2385	0.04999	0.454871	NA	NA	0.0599709	NA	0.06057	0.1909	5.65e-07	0.0150572	0.0141	0.0347	-0.0189	0.0154	0.0121	0.0224	0.001	0.0185	0.0076	0.0267	0.0082	0.0075	0.0138	0.0102	0.0103	0.0114	0.0083	0.0076	0.0058	0.0053	0.8275	0.8277	0.7984
rs17097239	RAB11FIP2	HIP	W	10	119754385	t	c	1	0.00334	0.7429	5.99e-07	2.1e-05	NA	NA	NA	NA	NA	NA	NA	NA	NA	NA	NA	0.7429	5.98e-07	3.73e-05	-0.1333	2.5743	NA	NA	NA	NA	NA	NA	-0.1333	2.5743	0.4064	0.5157	NA	NA	NA	NA	NA	NA	0.4064	0.5157	0.007	0.0099	NA
rs1528450	UBE2E3	HIP	M	2	181225887	c	t	0.0101	1	2.39e-06	0.8019	0.000761017	0.0701025	0.0859881	0.488863	NA	NA	NA	NA	NA	0.249251	NA	0.01645	6.29e-07	0.1794	0.00225157	0.0419	0.0021	0.028	0.0158	NA	NA	0.028	0.0158	0.0385	0.0083	0.0089	0.0084	0.015459	0.00920236	NA	NA	0.0155	0.0092	0.0077	0.0062	0.6117	0.611	0.6195
rs8067781	CA10	WCadjBMI	W	17	47525664	c	a	0.987	0.00348	0.170397	6.34e-07	0.000116494	NA	NA	NA	NA	NA	NA	NA	NA	NA	NA	NA	0.1704	6.34e-07	0.000179588	0.1142	0.7757	NA	NA	NA	NA	NA	NA	0.1142	0.7757	0.0833011	0.155743	NA	NA	NA	NA	NA	NA	0.0833	0.1557	0.9935	0.9978	NA
rs12723724	RFWD2	WEIGHT	W	1	174205099	c	a	0.921	0.00106	0.04048	1.45e-07	0.0208142	NA	NA	NA	0.0658705	0.172428	0.809947	NA	NA	0.587515	NA	0.02264	0.005988	7.19e-07	0.10978	0.0145	0.0355	NA	NA	0.0145	0.0119	0.0145	0.0119	0.0145	0.0266	0.0071	0.0068	NA	NA	0.00788342	0.0087215	0.00788342	0.0087215	0.0053	0.0054	0.3341	0.3275	NA
rs4474021	LONRF1	WHRadjBMI	W	8	12677274	t	g	1	0.0482	0.981052	1.89e-05	0.0027294	0.688114	0.00367939	0.0783903	0.9386	0.4366	0.576469	NA	NA	0.0299702	NA	0.04058	0.9422	8.44e-07	0.000900022	0.0002	0.0343	-0.0068	0.0269	0.0008	0.0091	-0.0011	0.02	-0.0004	0.0264	0.00842118	0.00801791	0.0169886	0.00924488	0.009965	0.01163	0.0086	0.0072	0.006	0.0054	0.3053	0.3062	0.3222
rs1656316	TSSC1	WCadjBMI	W	2	2846082	c	t	1	0.00442	0.370448	8.56e-07	0.00339469	NA	NA	NA	NA	NA	NA	NA	NA	NA	NA	NA	0.3704	8.56e-07	0.00464963	0.0977	0.5326	NA	NA	NA	NA	NA	NA	0.0977	0.5326	0.109085	0.108207	NA	NA	NA	NA	NA	NA	0.1091	0.1082	0.9959	0.9949	NA
rs4656906	VANGL2	HEIGHT	M	1	158649674	t	c	0.0333	0.956	1.13e-05	0.07255	0.0276484	0.03052	0.8053	0.0891202	NA	NA	NA	NA	NA	0.0546855	NA	0.1405	8.64e-07	0.1053	0.00829471	0.027	0.0103	0.024	0.002	NA	NA	0.024	0.002	0.0263	0.0076	0.0061	0.0057	0.0111	0.0081	NA	NA	0.0111	0.0081	0.0053	0.0047	0.5156	0.5176	0.5384
rs16989550	PRAME	HIPadjBMI	M	22	21225813	c	g	0.00448	1	8.71e-07	0.6666	0.00214342	NA	NA	NA	NA	NA	NA	NA	NA	NA	NA	NA	8.67e-07	0.6665	0.00318677	0.6179	0.0608	NA	NA	NA	NA	NA	NA	0.6179	0.0608	0.1256	0.1411	NA	NA	NA	NA	NA	NA	0.1256	0.1411	0.0249	0.0165	NA
rs381771	TRIML1	WC	M	4	189620422	a	c	0.00829	1	1.86e-06	0.5579	0.00144408	0.203508	0.867795	0.442886	NA	NA	NA	NA	NA	0.225915	NA	0.2994	8.82e-07	0.5421	0.00170145	0.0523	0.0061	0.0441	0.0061	NA	NA	0.0441	0.0061	0.0516	0.0061	0.011	0.0104	0.0346509	0.0366734	NA	NA	0.0347	0.0367	0.0105	0.01	0.6358	0.6407	0.6721
rs200810	C6orf167	WEIGHT	M	6	98028905	t	c	0.00766	0.866	1.68e-06	0.02113	0.0454002	NA	NA	NA	0.0604207	0.195097	0.758778	NA	NA	0.388806	NA	0.02359	1.02e-06	0.008516	0.127299	0.0318	0.0148	NA	NA	0.0146	0.0113	0.0146	0.0113	0.0246	0.0136	0.0066	0.0064	NA	NA	0.00777542	0.0087215	0.00777542	0.0087215	0.005	0.0052	0.6236	0.6199	NA
rs7306586	SOX5	HIPadjBMI	M	12	23586354	a	t	0.0318	1	1.06e-05	0.6155	0.000208778	0.0316333	0.733032	0.0851341	NA	NA	NA	NA	NA	0.0461579	NA	0.1662	1.03e-06	0.8802	9.08e-05	0.0413	-0.0044	0.0366	0.0034	NA	NA	0.0366	0.0034	0.0402	-0.001	0.0094	0.0088	0.0170311	0.00996791	NA	NA	0.017	0.01	0.0082	0.0066	0.7657	0.7637	0.759
rs12820411	CCDC91	HEIGHT	W	12	28843609	g	c	0.919	0.0054	0.03879	1.1e-06	0.0454067	0.3709	0.1049	0.82436	NA	NA	NA	NA	NA	0.417173	NA	0.06491	0.02522	1.1e-06	0.132754	0.0134	0.0296	0.0105	0.0135	NA	NA	0.0105	0.0135	0.0127	0.024	0.0065	0.0061	0.0117	0.0083	NA	NA	0.0117	0.0083	0.0057	0.0049	0.676	0.6775	0.6753
rs2909430	TP53	HEIGHT	M	17	7519370	t	c	0.0281	0.966	8.96e-06	0.08943	0.0187842	0.4235	0.01122	0.418596	0.01895	0.009088	9.39e-05	NA	NA	0.0409903	NA	0.09791	1.11e-06	0.2087	0.00575729	0.0427	0.0149	0.0146	0.0314	0.0281	-0.0344	0.024	0.0006	0.0337	0.0079	0.0096	0.0088	0.0182	0.0124	0.012	0.0132	0.01	0.009	0.0069	0.0063	0.8742	0.8726	0.8472
rs6471766	EFCAB1	WCadjBMI	M	8	49503084	c	t	0.00308	1	5.42e-07	0.72984	6.65e-05	0.571013	0.528571	0.866259	0.0652596	0.416131	0.0533509	NA	NA	0.0471889	NA	0.9369	1.13e-06	0.3655	3.01e-05	0.0272	-0.0018	-0.0091	-0.006	0.0162	-0.0078	0.0103	-0.0069	0.0217	-0.0037	0.00542814	0.00521227	0.0160619	0.00952095	0.008861	0.009533	0.0078	0.0067	0.0045	0.0041	0.2658	0.2663	0.2406
rs777397	C4orf40	WCadjBMI	M	4	71042250	g	a	0.00602	1	1.25e-06	0.87758	0.000422471	NA	NA	NA	NA	NA	NA	NA	NA	NA	NA	NA	1.25e-06	0.8776	0.000657676	0.5526	0.0167	NA	NA	NA	NA	NA	NA	0.5526	0.0167	0.113991	0.108415	NA	NA	NA	NA	NA	NA	0.114	0.1084	0.9964	0.9955	NA
rs6601981	CALML3	WHR	W	10	5622060	g	a	0.998	0.00462	0.3362	9.03e-07	0.00734774	0.83413	0.23314	0.445395	0.3696	0.05379	0.364811	NA	NA	0.180753	NA	0.03522	0.2439	1.35e-06	0.0192128	0.0087	0.0407	-0.0036	0.0112	0.0082	0.0205	0.0056	0.0153	0.007	0.0259	0.009	0.0083	0.0171913	0.00939354	0.0091	0.0106	0.008	0.007	0.006	0.0054	0.7089	0.7091	0.7124
rs7539416	CHD1L	HEIGHT	W	1	145348210	t	c	0.988	0.031	0.1764	1.02e-05	0.0229805	0.2401	0.0359	0.737827	NA	NA	NA	NA	NA	0.376341	NA	0.01705	0.07854	1.42e-06	0.0590492	0.0133	0.0412	0.0203	0.0271	NA	NA	0.0203	0.0271	0.015	0.0364	0.0098	0.0093	0.0173	0.0129	NA	NA	0.0173	0.0129	0.0085	0.0075	0.8902	0.8909	0.8601
rs1264420	PPP1R10	WCadjBMI	M	6	30683582	a	g	0.0103	1	2.44e-06	0.447598	0.00290786	0.71164	0.368892	0.438659	0.0852788	0.106018	0.978609	NA	NA	0.175259	NA	0.1228	1.47e-06	0.3496	0.00377617	0.0246	0.0038	0.0059	-0.0081	0.0137	0.014	0.0122	0.0034	0.0202	0.0036	0.00521937	0.00500378	0.0159608	0.00901452	0.007933	0.00863	0.0071	0.0062	0.0042	0.0039	0.3305	0.3297	0.3621
rs4885693	SPRY2	WEIGHT	M	13	79548118	g	c	0.00789	1	1.74e-06	0.6096	3.54e-05	NA	NA	NA	NA	NA	NA	NA	NA	NA	NA	NA	1.51e-06	0.6078	0.000132254	0.038	-0.0039	NA	NA	NA	NA	NA	NA	0.038	-0.0039	0.0079	0.0076	NA	NA	NA	NA	NA	NA	0.0079	0.0076	0.2082	0.2126	NA
rs16830255	PLCL1	HEIGHT	M	2	199193008	a	g	0.0312	0.99	1.03e-05	0.1912	0.00803615	0.0545	0.4831	0.215498	NA	NA	NA	NA	NA	0.121552	NA	0.09276	1.53e-06	0.1413	0.00668965	0.0646	0.0172	0.0521	0.0134	NA	NA	0.0521	0.0134	0.0618	0.016	0.0146	0.0132	0.0271	0.0191	NA	NA	0.0271	0.0191	0.0129	0.0109	0.9455	0.9425	0.8656
rs16843742	PTPRC	WC	M	1	196938922	c	t	0.0253	1	7.78e-06	0.7879	0.00130275	0.0729626	0.931663	0.103804	NA	NA	NA	NA	NA	0.0547538	NA	0.4173	1.72e-06	0.8888	0.000244128	0.0425	0.0024	0.031	-0.0009	NA	NA	0.031	-0.0009	0.0398	0.0009	0.0095	0.0089	0.0172746	0.00993665	NA	NA	0.0173	0.0099	0.0083	0.0066	0.2267	0.2258	0.2168
rs17704365	GLDN	HEIGHT	M	15	49429781	a	g	0.0183	1	5.11e-06	0.3545	0.00273789	0.09934	0.16	0.582216	NA	NA	NA	NA	NA	0.30213	NA	0.03566	1.82e-06	0.1161	0.00923873	0.0673	0.0126	0.0436	0.0267	NA	NA	0.0436	0.0267	0.0617	0.0174	0.0148	0.0136	0.0265	0.019	NA	NA	0.0265	0.019	0.0129	0.0111	0.9467	0.9476	0.9466
rs9584256	SOX21	WCadjBMI	M	13	94254921	g	c	0.00144	1	2.13e-07	0.788804	7.36e-05	NA	NA	NA	0.514167	0.0480877	0.0435819	NA	NA	0.973003	NA	0.4326	1.89e-06	0.8024	0.0016573	0.2231	-0.0117	NA	NA	-0.0911	0.3236	-0.0911	0.3236	0.1959	0.0106	0.0430076	0.0436789	NA	NA	0.139606	0.163772	0.1396	0.1638	0.0411	0.0422	0.991	0.9921	NA
rs1035822	ZEB2	WEIGHT	M	2	144972248	a	g	0.00916	1	2.1e-06	0.3834	0.0021036	NA	NA	NA	NA	NA	NA	NA	NA	NA	NA	NA	2.06e-06	0.383	0.00448134	0.047	0.0082	NA	NA	NA	NA	NA	NA	0.047	0.0082	0.0099	0.0094	NA	NA	NA	NA	NA	NA	0.0099	0.0094	0.1531	0.1522	NA
rs16967162	OTOP2	HIP	M	17	70438474	c	t	0.00921	0.998	2.11e-06	0.3198	0.00418694	NA	NA	NA	NA	NA	NA	NA	NA	NA	NA	NA	2.12e-06	0.3199	0.00554856	0.4756	0.0938	NA	NA	NA	NA	NA	NA	0.4756	0.0938	0.1003	0.0943	NA	NA	NA	NA	NA	NA	0.1003	0.0943	0.0258	0.0261	NA
rs11046741	ETNK1	WCadjBMI	M	12	23072530	t	c	0.0157	1	4.18e-06	0.643294	0.000149353	0.231459	0.451915	0.480747	NA	NA	NA	NA	NA	0.243515	NA	0.2189	2.14e-06	0.9962	0.000309507	0.0442	-0.0042	0.033	0.0112	NA	NA	0.033	0.0112	0.043	0	0.00960363	0.00906936	0.0275779	0.0148891	NA	NA	0.0276	0.0149	0.0091	0.0077	0.0855	0.0882	0.0839
rs4550441	TOX3	HIPadjBMI	W	16	51220214	a	g	1	0.0157	0.8309	4.19e-06	0.000686193	0.487317	0.256618	0.776148	NA	NA	NA	NA	NA	0.39092	NA	0.1932	0.9564	2.17e-06	0.00120198	-0.0322	0.634	0.4622	0.7162	NA	NA	0.4622	0.7162	-0.008	0.6377	0.1508	0.1378	0.665436	0.631335	NA	NA	0.6654	0.6313	0.1471	0.1346	0.9952	0.9957	0.997
rs7679189	FAT	HIP	M	4	188245662	t	a	0.0495	0.998	1.97e-05	0.2922	0.0135949	0.0307719	0.54103	0.116224	NA	NA	NA	NA	NA	0.0619666	NA	0.1017	2.24e-06	0.2506	0.002182	0.0604	0.014	0.0413	0.007	NA	NA	0.0413	0.007	0.0537	0.01	0.0141	0.0133	0.0191203	0.0114518	NA	NA	0.0191	0.0115	0.0113	0.0087	0.8235	0.8293	0.8172
rs7017026	MLZE	HEIGHT	M	8	130058917	g	t	0.00117	0.986	1.64e-07	0.1631	0.00141649	0.2226	0.7709	0.384279	0.5533	0.2381	0.59747	NA	NA	0.414322	NA	0.1219	3.01e-06	0.08834	0.0217567	0.0322	0.008	0.0134	0.0023	0.0048	0.0105	0.0078	0.0059	0.0208	0.007	0.0061	0.0057	0.011	0.0079	0.0081	0.0089	0.0065	0.0059	0.0044	0.0041	0.5012	0.5007	0.4827
rs10194680	LRP1B	HIPadjBMI	W	2	140201398	a	g	0.994	0.0119	0.2347	2.94e-06	0.0133728	NA	NA	NA	NA	NA	NA	NA	NA	NA	NA	NA	0.2354	3.09e-06	0.0177181	0.0229	0.0863	NA	NA	NA	NA	NA	NA	0.0229	0.0863	0.0193	0.0185	NA	NA	NA	NA	NA	NA	0.0193	0.0185	0.9046	0.9036	NA
rs11135768	NKX3-1	WHRadjBMI	W	8	23629223	t	c	1	0.0486	0.988404	1.92e-05	0.00208866	0.45017	0.0339853	0.0799543	NA	NA	NA	NA	NA	0.0417689	NA	0.1457	0.7334	3.1e-06	0.00106252	-0.0001	0.029	-0.0108	0.0179	NA	NA	-0.0108	0.0179	-0.0021	0.0246	0.00688072	0.00678439	0.0142583	0.00843214	NA	NA	0.0143	0.0084	0.0062	0.0053	0.6295	0.6324	0.6253
rs4790580	ANKFY1	HIP	M	17	4013268	t	c	0.0127	0.998	3.19e-06	0.3183	0.00649373	NA	NA	NA	NA	NA	NA	NA	NA	NA	NA	NA	3.21e-06	0.3182	0.00838896	0.5393	0.1128	NA	NA	NA	NA	NA	NA	0.5393	0.1128	0.1158	0.113	NA	NA	NA	NA	NA	NA	0.1158	0.113	0.0289	0.0256	NA
rs12590590	ERO1L	WC	M	14	52231486	g	t	0.0484	1	1.9e-05	0.8899	0.000723512	0.0300706	0.676921	0.0368061	NA	NA	NA	NA	NA	0.0202309	NA	0.4063	3.77e-06	0.6822	8.58e-05	0.067	-0.002	0.0378	-0.0046	NA	NA	0.0378	-0.0046	0.0539	-0.0036	0.0157	0.0144	0.0173763	0.0111659	NA	NA	0.0174	0.0112	0.0117	0.0088	0.3419	0.3448	0.3572
rs10747492	DPYD	WEIGHT	W	1	98115005	g	a	1	0.0247	0.4594	7.52e-06	0.00477385	NA	NA	NA	0.287701	0.0867112	0.522922	NA	NA	0.278377	NA	0.05378	0.2067	3.87e-06	0.0140281	0.0058	0.0342	NA	NA	0.0093	0.0171	0.0093	0.0171	0.0074	0.0279	0.0078	0.0076	NA	NA	0.00874735	0.00998244	0.00874735	0.00998244	0.0058	0.006	0.2117	0.2105	NA
rs11945371	TMEM165	HEIGHT	M	4	55969987	t	g	0.044	0.995	1.67e-05	0.2511	0.00960535	0.07661	0.4073	0.312235	NA	NA	NA	NA	NA	0.170578	NA	0.08685	3.93e-06	0.1571	0.0105089	0.0284	0.0071	0.0204	0.0069	NA	NA	0.0204	0.0069	0.0264	0.007	0.0066	0.0062	0.0115	0.0083	NA	NA	0.0115	0.0083	0.0057	0.005	0.3059	0.3021	0.3436
rs1881973	FAM131A	WEIGHT	M	3	185538795	g	c	0.0138	0.935	3.55e-06	0.05026	0.033133	NA	NA	NA	NA	NA	NA	NA	NA	NA	NA	NA	4.05e-06	0.04887	0.0489603	0.0318	0.013	NA	NA	NA	NA	NA	NA	0.0318	0.013	0.0069	0.0066	NA	NA	NA	NA	NA	NA	0.0069	0.0066	0.6265	0.6294	NA
rs7946703	PPFIBP2	WCadjBMI	W	11	7634881	c	t	1	0.0153	0.656182	4.06e-06	8.73e-05	NA	NA	NA	NA	NA	NA	NA	NA	NA	NA	NA	0.6562	4.06e-06	0.000138294	0.0494	0.9195	NA	NA	NA	NA	NA	NA	0.0494	0.9195	0.110964	0.199526	NA	NA	NA	NA	NA	NA	0.111	0.1995	0.9811	0.9819	NA
rs6729179	CYBRD1	HEIGHT	W	2	172138153	a	g	1	0.0399	0.6707	1.45e-05	0.00332685	0.2925	0.115	0.916619	0.2851	0.1541	0.710551	NA	NA	0.351036	NA	0.01032	0.1831	4.54e-06	0.0286251	0.0029	0.0278	0.0128	0.0143	0.0089	0.013	0.0101	0.0137	0.0064	0.0208	0.0068	0.0064	0.0122	0.0091	0.0083	0.0091	0.0069	0.0064	0.0048	0.0045	0.3483	0.344	0.3536
rs10250103	FOXP2	BMI	W	7	114082178	t	c	1	0.0489	0.4404	1.93e-05	0.0111047	0.8187	0.03962	0.301726	NA	NA	NA	NA	NA	0.156852	NA	0.07128	0.4387	4.7e-06	0.0159106	0.005	0.0263	0.0024	0.0154	NA	NA	0.0024	0.0154	0.0043	0.0219	0.0065	0.0062	0.0105	0.0075	NA	NA	0.0105	0.0075	0.0055	0.0048	0.4497	0.4529	0.4467
rs1835851	MLZE	WHRadjBMI	M	8	130422409	g	a	0.0123	0.967	3.07e-06	0.0935743	4.3e-06	0.452757	0.962792	0.522197	NA	NA	NA	NA	NA	0.263425	NA	0.685	4.79e-06	0.1988	1.39e-05	0.0369	-0.0131	0.0135	0.0005	NA	NA	0.0135	0.0005	0.0331	-0.0079	0.00790769	0.00781233	0.0179998	0.00985443	NA	NA	0.018	0.0099	0.0072	0.0061	0.7487	0.7486	0.7355
rs17639207	PABPC4L	WCadjBMI	M	4	136412790	t	c	0.0476	0.966	1.86e-05	0.0893729	1.1e-05	0.102706	0.845166	0.122665	NA	NA	NA	NA	NA	0.0641305	NA	0.5389	4.86e-06	0.1128	8.03e-06	0.0219	-0.0085	0.0272	-0.0018	NA	NA	0.0272	-0.0018	0.0224	-0.007	0.00511498	0.00500378	0.016668	0.00921709	NA	NA	0.0167	0.0092	0.0049	0.0044	0.6569	0.6571	0.6758
rs17464492	MYC	WHRadjBMI	W	8	128412048	a	g	1	0.0269	0.570027	8.47e-06	0.000306622	0.3106	0.0843992	0.0785072	NA	NA	NA	NA	NA	0.0408179	NA	0.3154	0.3462	5.11e-06	0.000240775	-0.0042	0.0325	-0.0161	0.0158	NA	NA	-0.0161	0.0158	-0.0063	0.026	0.00739421	0.00729836	0.0158762	0.00914329	NA	NA	0.0159	0.0091	0.0067	0.0057	0.7147	0.7142	0.7218
rs7771861	LOC100129128	HIPadjBMI	W	6	73998691	a	c	1	0.0192	0.7369	5.46e-06	0.000197454	NA	NA	NA	NA	NA	NA	NA	NA	NA	NA	NA	0.737	5.43e-06	0.000335646	0.0309	0.6221	NA	NA	NA	NA	NA	NA	0.0309	0.6221	0.092	0.1368	NA	NA	NA	NA	NA	NA	0.092	0.1368	0.9548	0.9612	NA
rs1340491	PCDH20	WHR	W	13	62966154	g	t	1	0.0198	0.9839	5.66e-06	0.000896083	NA	NA	NA	NA	NA	NA	NA	NA	NA	NA	NA	0.9839	5.58e-06	0.0012033	-0.0013	0.2943	NA	NA	NA	NA	NA	NA	-0.0013	0.2943	0.0643	0.0648	NA	NA	NA	NA	NA	NA	0.0643	0.0648	0.9395	0.9368	NA
rs17097042	INADL	HIPadjBMI	W	1	62350338	t	g	1	0.0197	0.6965	5.62e-06	0.000381687	NA	NA	NA	NA	NA	NA	NA	NA	NA	NA	NA	0.6965	5.62e-06	0.000630896	0.0743	1.1691	NA	NA	NA	NA	NA	NA	0.0743	1.1691	0.1905	0.2575	NA	NA	NA	NA	NA	NA	0.1905	0.2575	0.0123	0.016	NA
rs9491842	C6orf58	WHRadjBMI	M	6	127979594	g	t	0.0416	1	1.54e-05	0.829591	0.000911881	0.150933	0.584764	0.312311	NA	NA	NA	NA	NA	0.158522	NA	0.2447	5.83e-06	0.8629	0.000781341	0.0515	-0.0025	0.0383	0.0079	NA	NA	0.0383	0.0079	0.0493	0.0016	0.0119129	0.0116157	0.0266964	0.0145277	NA	NA	0.0267	0.0145	0.0109	0.0091	0.9045	0.902	0.9057
rs6915443	DACT2	WC	M	6	168499960	t	c	0.00247	0.978	4.12e-07	0.1248	7.7e-07	0.872049	0.306751	0.505082	NA	NA	NA	NA	NA	0.255822	NA	0.42	5.94e-06	0.06623	2.78e-06	0.0677	-0.0194	0.004	-0.015	NA	NA	0.004	-0.015	0.0535	-0.0175	0.0134	0.0126	0.0249974	0.0146489	NA	NA	0.025	0.0146	0.0118	0.0095	0.1109	0.1086	0.1242
rs4307377	CHD7	WCadjBMI	M	8	61918520	g	a	0.0332	1	1.12e-05	0.624812	0.00342224	0.251041	0.454299	0.533783	NA	NA	NA	NA	NA	0.269971	NA	0.2208	5.94e-06	0.4288	0.00413563	0.0243	0.0026	0.0189	0.0072	NA	NA	0.0189	0.0072	0.0238	0.0037	0.00553253	0.00531652	0.0164659	0.00962223	NA	NA	0.0165	0.0096	0.0052	0.0047	0.7461	0.747	0.7752
rs4775635	RPS27L	HEIGHT	W	15	61243360	c	a	1	0.0246	0.4056	7.48e-06	0.00773719	0.3819	0.2354	0.987619	0.2014	0.1423	0.800196	NA	NA	0.454652	NA	0.01576	0.09502	5.94e-06	0.0716447	0.0053	0.0262	0.0097	0.0095	0.0102	0.0129	0.01	0.011	0.0076	0.0187	0.0064	0.0058	0.0111	0.008	0.008	0.0088	0.0065	0.0059	0.0046	0.0041	0.5303	0.5299	0.5502
rs4919613	PPRC1	WEIGHT	W	10	103895769	g	a	1	0.0195	0.8768	5.55e-06	0.000468915	NA	NA	NA	NA	NA	NA	NA	NA	NA	NA	NA	0.877	6.04e-06	0.00122601	-0.0013	0.0362	NA	NA	NA	NA	NA	NA	-0.0013	0.0362	0.0084	0.008	NA	NA	NA	NA	NA	NA	0.0084	0.008	0.8014	0.7981	NA
rs6995698	ZHX2	WCadjBMI	M	8	123779856	a	t	0.048	1	1.88e-05	0.930507	0.00123063	0.148101	0.571469	0.328039	NA	NA	NA	NA	NA	0.166848	NA	0.2221	6.24e-06	0.8434	0.00134802	0.0201	-0.0004	0.0206	0.0047	NA	NA	0.0206	0.0047	0.0201	0.0008	0.00469743	0.0045868	0.0142435	0.00830551	NA	NA	0.0142	0.0083	0.0045	0.004	0.5372	0.5367	0.5366
rs2546110	APC	WEIGHT	M	5	112190312	a	g	0.0229	0.988	6.83e-06	0.1753	0.0127938	NA	NA	NA	NA	NA	NA	NA	NA	NA	NA	NA	6.31e-06	0.1755	0.0214135	0.0289	0.0084	NA	NA	NA	NA	NA	NA	0.0289	0.0084	0.0064	0.0062	NA	NA	NA	NA	NA	NA	0.0064	0.0062	0.412	0.4102	NA
rs753613	NBL1	HIP	M	1	19851252	g	a	0.043	1	1.61e-05	0.5654	0.000327429	0.115252	0.277931	0.0514413	NA	NA	NA	NA	NA	0.0283325	NA	0.8992	6.65e-06	0.2393	2.38e-05	0.0588	-0.0077	0.0346	-0.0142	NA	NA	0.0346	-0.0142	0.0521	-0.011	0.0136	0.0134	0.021968	0.0130878	NA	NA	0.022	0.0131	0.0116	0.0094	0.8767	0.8805	0.8779
rs10068613	GPR98	WCadjBMI	M	5	90422270	t	g	0.0402	1	1.46e-05	0.852183	0.000798919	0.243444	0.771525	0.239828	NA	NA	NA	NA	NA	0.123152	NA	0.7496	7.19e-06	0.7675	0.000438986	0.0647	-0.0027	0.0608	-0.0085	NA	NA	0.0608	-0.0085	0.0644	-0.0038	0.0149274	0.0144901	0.0521253	0.0292719	NA	NA	0.0521	0.0293	0.0144	0.013	0.0381	0.038	0.028
rs2489015	HIF1AN	BMI	M	10	102380717	a	c	0.0205	0.962	5.93e-06	0.08178	0.0256034	0.00327	0.4207	0.0682205	0.508908	0.918378	0.682126	NA	NA	0.124993	NA	0.04823	7.64e-06	0.1218	0.0303139	0.0362	0.0132	0.032	0.0071	0.0048	0.0008	0.0132	0.0036	0.0215	0.0071	0.008	0.0076	0.0109	0.0088	0.0072668	0.00780666	0.006	0.0058	0.0048	0.0046	0.5119	0.5145	0.4857
rs1852269	PLEKHM1	WCadjBMI	W	17	41011056	g	a	1	0.0273	0.436557	8.58e-06	0.00019172	0.056308	0.146329	0.0159362	NA	NA	NA	NA	NA	0.0086825	NA	0.7485	0.1403	7.93e-06	6.43e-05	-0.0147	0.0784	-0.0831	0.0359	NA	NA	-0.0831	0.0359	-0.0256	0.0641	0.0188941	0.0176175	0.0435388	0.024714	NA	NA	0.0435	0.0247	0.0173	0.0143	0.0493	0.047	0.1044
rs10859417	EEA1	WCadjBMI	W	12	91964100	g	a	1	0.0258	0.407379	7.99e-06	0.000770666	NA	NA	NA	NA	NA	NA	NA	NA	NA	NA	NA	0.4074	7.99e-06	0.00111367	0.048	0.3887	NA	NA	NA	NA	NA	NA	0.048	0.3887	0.057935	0.087045	NA	NA	NA	NA	NA	NA	0.0579	0.087	0.9386	0.9253	NA
rs4006794	CD300A	WCadjBMI	W	17	69999430	g	a	1	0.0262	0.815727	8.15e-06	0.000656368	NA	NA	NA	NA	NA	NA	NA	NA	NA	NA	NA	0.8157	8.15e-06	0.000993738	-0.0262	0.4925	NA	NA	NA	NA	NA	NA	-0.0262	0.4925	0.112425	0.110396	NA	NA	NA	NA	NA	NA	0.1124	0.1104	0.9959	0.9944	NA
rs11207068	TRIT1	BMI	M	1	40126542	a	g	0.0269	1	8.46e-06	0.8468	0.00281075	NA	NA	NA	NA	NA	NA	NA	NA	NA	NA	NA	8.42e-06	0.8468	0.00524854	0.7581	0.0375	NA	NA	NA	NA	NA	NA	0.7581	0.0375	0.1702	0.1941	NA	NA	NA	NA	NA	NA	0.1702	0.1941	0.0183	0.0219	NA
rs17081663	PCDH9	HIP	M	13	63539097	t	g	0.0272	0.998	8.56e-06	0.2959	0.00955962	NA	NA	NA	NA	NA	NA	NA	NA	NA	NA	NA	8.54e-06	0.2959	0.0120772	0.6325	0.1409	NA	NA	NA	NA	NA	NA	0.6325	0.1409	0.1421	0.1348	NA	NA	NA	NA	NA	NA	0.1421	0.1348	0.9811	0.9823	NA
rs7200137	C16orf73	WEIGHT	M	16	1841212	g	t	0.0251	1	7.69e-06	0.4269	0.00363493	NA	NA	NA	NA	NA	NA	NA	NA	NA	NA	NA	8.95e-06	0.4255	0.00718998	0.0302	0.0051	NA	NA	NA	NA	NA	NA	0.0302	0.0051	0.0068	0.0064	NA	NA	NA	NA	NA	NA	0.0068	0.0064	0.3781	0.3758	NA
rs1413515	CXCL12	WEIGHT	M	10	44233433	g	a	0.0291	1	9.36e-06	0.5707	0.00388558	NA	NA	NA	NA	NA	NA	NA	NA	NA	NA	NA	9.37e-06	0.5707	0.0076233	1.5319	0.2032	NA	NA	NA	NA	NA	NA	1.5319	0.2032	0.3457	0.3584	NA	NA	NA	NA	NA	NA	0.3457	0.3584	0.9975	0.9978	NA
rs10410815	NLRP12	WHR	M	19	58959088	t	g	0.0293	1	9.46e-06	0.8018	5.94e-05	NA	NA	NA	NA	NA	NA	NA	NA	NA	NA	NA	9.47e-06	0.8017	8.62e-05	1.334	-0.0454	NA	NA	NA	NA	NA	NA	1.334	-0.0454	0.3012	0.1808	NA	NA	NA	NA	NA	NA	0.3012	0.1808	0.0024	0.0045	NA
rs10753823	PRRX1	HEIGHT	M	1	169065068	g	a	0.0252	0.995	7.74e-06	0.2445	0.00670189	0.2959	0.09635	0.908599	NA	NA	NA	NA	NA	0.543082	NA	0.04935	9.75e-06	0.05452	0.0366711	0.0295	0.0072	0.0126	0.0142	NA	NA	0.0126	0.0142	0.0256	0.0096	0.0066	0.0062	0.0121	0.0085	NA	NA	0.0121	0.0085	0.0058	0.005	0.3145	0.3164	0.3236
rs17070943	BCL2	WHR	W	18	59083041	c	t	1	0.0301	0.5915	9.79e-06	0.0029304	NA	NA	NA	NA	NA	NA	NA	NA	NA	NA	NA	0.5914	9.78e-06	0.0037228	0.0598	0.5386	NA	NA	NA	NA	NA	NA	0.0598	0.5386	0.1114	0.1218	NA	NA	NA	NA	NA	NA	0.1114	0.1218	0.9838	0.9847	NA
rs1518159	RIT2	BMI	W	18	39014144	c	t	1	0.00346	0.9553	6.29e-07	0.000225363	0.03682	0.0716	0.5026	0.507863	0.803037	0.776283	NA	NA	0.603691	NA	0.02635	0.2019	9.8e-06	0.0346158	0.0004	0.0345	0.0255	0.0157	0.0053	0.0022	0.0114	0.009	0.0062	0.0204	0.0071	0.0069	0.0122	0.0087	0.00800401	0.00882051	0.0067	0.0062	0.0049	0.0046	0.7398	0.7399	0.7328
rs11590161	SYT14	WEIGHT	M	1	208232551	g	c	0.0297	0.988	9.63e-06	0.1776	0.0157882	NA	NA	NA	NA	NA	NA	NA	NA	NA	NA	NA	1e-05	0.1793	0.0257043	0.0318	0.0094	NA	NA	NA	NA	NA	NA	0.0318	0.0094	0.0072	0.007	NA	NA	NA	NA	NA	NA	0.0072	0.007	0.7346	0.7378	NA
rs7096633	TAF3	WHRadjBMI	M	10	8058113	g	a	0.0394	1	1.43e-05	0.859001	0.00252759	0.286876	0.669246	0.462461	NA	NA	NA	NA	NA	0.233306	NA	0.3727	1.03e-05	0.6878	0.00210163	0.0517	0.0021	0.0298	0.0066	NA	NA	0.0298	0.0066	0.0483	0.0038	0.0119129	0.0118213	0.0279098	0.015442	NA	NA	0.0279	0.0154	0.011	0.0094	0.9014	0.9029	0.9137
rs8357	PLCG2	BMI	M	16	80549365	g	c	0.0299	1	9.74e-06	0.4848	0.00746448	0.02966	0.7707	0.235694	NA	NA	NA	NA	NA	0.123896	NA	0.06196	1.04e-05	0.499	0.0181429	0.2083	0.0354	0.0779	0.0127	NA	NA	0.0779	0.0127	0.1256	0.0224	0.0471	0.0507	0.0358	0.0436	NA	NA	0.0358	0.0436	0.0285	0.0331	0.0947	0.101	0.2961
rs11689339	EXOC6B	HIP	W	2	72729217	c	t	1	0.033	0.5874	1.11e-05	5.02e-05	NA	NA	NA	NA	NA	NA	NA	NA	NA	NA	NA	0.5874	1.1e-05	8.28e-05	-0.0478	0.5671	NA	NA	NA	NA	NA	NA	-0.0478	0.5671	0.0881	0.129	NA	NA	NA	NA	NA	NA	0.0881	0.129	0.8769	0.8796	NA
rs12259741	PLXDC2	WEIGHT	M	10	20540716	g	a	0.0362	1	1.26e-05	0.5856	0.000130611	NA	NA	NA	NA	NA	NA	NA	NA	NA	NA	NA	1.11e-05	0.5845	0.000407597	0.029	-0.0035	NA	NA	NA	NA	NA	NA	0.029	-0.0035	0.0066	0.0064	NA	NA	NA	NA	NA	NA	0.0066	0.0064	0.6407	0.6447	NA
rs655229	CASP4	WHR	W	11	104213441	c	t	1	0.0333	0.4025	1.12e-05	0.00771888	NA	NA	NA	NA	NA	NA	NA	NA	NA	NA	NA	0.4028	1.13e-05	0.00939111	0.0389	0.2138	NA	NA	NA	NA	NA	NA	0.0389	0.2138	0.0465	0.0487	NA	NA	NA	NA	NA	NA	0.0465	0.0487	0.904	0.9076	NA
rs4267326	MKL2	WC	W	16	14186538	g	a	0.888	0.000794	0.02676	1.02e-07	0.0310099	0.832466	0.219035	0.430583	0.6354	0.6869	0.982926	NA	NA	0.302332	NA	0.2698	0.07565	1.18e-05	0.106695	0.0472	0.108	-0.0094	0.0298	0.0112	0.0105	0.0067	0.0208	0.0264	0.0585	0.0213	0.0203	0.0443044	0.0242782	0.02348	0.02593	0.0207	0.0177	0.0148	0.0133	0.964	0.966	0.9722
rs17118549	JUN	WCadjBMI	M	1	59256915	t	c	0.0362	1	1.26e-05	0.489768	8.55e-05	NA	NA	NA	NA	NA	NA	NA	NA	NA	NA	NA	1.26e-05	0.4898	0.000146065	0.9431	-0.1242	NA	NA	NA	NA	NA	NA	0.9431	-0.1242	0.215977	0.179823	NA	NA	NA	NA	NA	NA	0.216	0.1798	0.0054	0.0086	NA
rs41322845	ZNF45	HIP	W	19	49108895	t	c	1	0.036	0.4959	1.25e-05	0.0160947	NA	NA	NA	NA	NA	NA	NA	NA	NA	NA	NA	0.496	1.26e-05	0.0197233	0.1794	0.9897	NA	NA	NA	NA	NA	NA	0.1794	0.9897	0.2635	0.2266	NA	NA	NA	NA	NA	NA	0.2635	0.2266	0.9862	0.9841	NA
rs16911034	SVIP	HIPadjBMI	M	11	23258897	t	c	0.0364	0.996	1.27e-05	0.2647	0.00737732	NA	NA	NA	NA	NA	NA	NA	NA	NA	NA	NA	1.28e-05	0.2649	0.0100734	0.4001	0.0883	NA	NA	NA	NA	NA	NA	0.4001	0.0883	0.0917	0.0792	NA	NA	NA	NA	NA	NA	0.0917	0.0792	0.9748	0.977	NA
rs4284387	LRRC4C	HIPadjBMI	W	11	40832262	g	a	1	0.000427	0.7369	4.93e-08	0.000302084	0.953756	0.599593	0.835508	NA	NA	NA	NA	NA	0.41969	NA	0.6266	0.7467	1.29e-05	0.0145564	0.0035	0.0529	0.0011	0.0055	NA	NA	0.0011	0.0055	0.0029	0.0311	0.0104	0.0097	0.0189687	0.0104765	NA	NA	0.019	0.0105	0.0091	0.0071	0.1957	0.1953	0.2194
rs11159781	FLRT2	WCadjBMI	W	14	86135518	g	c	1	0.0369	0.370464	1.3e-05	6.4e-05	NA	NA	NA	NA	NA	NA	NA	NA	NA	NA	NA	0.3705	1.3e-05	0.000111767	-0.3863	2.1334	NA	NA	NA	NA	NA	NA	-0.3863	2.1334	0.431328	0.489224	NA	NA	NA	NA	NA	NA	0.4313	0.4892	0.9543	0.9896	NA
rs17513809	CITED2	WHR	M	6	139871610	g	a	0.00338	1	6.09e-07	0.645	5.33e-05	0.234955	0.179552	0.0859506	0.02418	0.2865	0.498919	NA	NA	0.514549	NA	0.02116	1.32e-05	0.3061	0.0133797	0.0482	-0.0042	-0.0227	0.0148	0.0199	0.011	0.0124	0.0128	0.0269	0.0059	0.0097	0.0091	0.0191127	0.0110272	0.0088	0.0103	0.008	0.0075	0.0062	0.0058	0.7844	0.7857	0.7702
rs1354162	CASR	WCadjBMI	W	3	123436767	g	t	1	0.0129	0.377592	3.26e-06	0.00687019	0.570446	0.345303	0.968689	0.0665735	0.55249	0.401373	NA	NA	0.765499	NA	0.03983	0.07476	1.32e-05	0.0973354	0.007	0.0359	0.0141	0.013	0.0246	0.0087	0.0222	0.011	0.0117	0.0266	0.00793344	0.00771417	0.0248504	0.013775	0.013394	0.014651	0.0118	0.01	0.0066	0.0061	0.8816	0.8835	0.9069
rs13199474	EGFL11	WEIGHT	M	6	67521918	a	g	0.0341	1	1.16e-05	0.4348	0.00483043	NA	NA	NA	NA	NA	NA	NA	NA	NA	NA	NA	1.34e-05	0.4327	0.00920171	0.0296	0.0051	NA	NA	NA	NA	NA	NA	0.0296	0.0051	0.0068	0.0065	NA	NA	NA	NA	NA	NA	0.0068	0.0065	0.6703	0.6721	NA
rs2115107	MAP2K7	WCadjBMI	W	19	7874168	a	g	1	0.0384	0.443452	1.37e-05	0.00113356	NA	NA	NA	NA	NA	NA	NA	NA	NA	NA	NA	0.4435	1.37e-05	0.00163343	0.0252	0.2085	NA	NA	NA	NA	NA	NA	0.0252	0.2085	0.032882	0.0479529	NA	NA	NA	NA	NA	NA	0.0329	0.048	0.3889	0.3803	NA
rs9818349	FHIT	HIP	M	3	60447147	a	g	0.00721	1	1.56e-06	0.402	2.92e-05	0.701275	0.0746491	0.518262	NA	NA	NA	NA	NA	0.736434	NA	0.08683	1.39e-05	0.5749	0.00297254	0.064	-0.0107	0.0087	0.0257	NA	NA	0.0087	0.0257	0.0499	0.0054	0.0133	0.0128	0.0226799	0.014417	NA	NA	0.0227	0.0144	0.0115	0.0096	0.8778	0.8815	0.8818
rs17028692	NPHP4	HIP	M	1	5688866	a	g	0.0387	1	1.38e-05	0.4672	0.0148767	NA	NA	NA	NA	NA	NA	NA	NA	NA	NA	NA	1.39e-05	0.4672	0.0183415	0.3937	0.0735	NA	NA	NA	NA	NA	NA	0.3937	0.0735	0.0906	0.1011	NA	NA	NA	NA	NA	NA	0.0906	0.1011	0.0435	0.0315	NA
rs16833832	RGS18	WCadjBMI	W	1	190055744	g	a	1	0.0393	0.991869	1.41e-05	0.000178194	NA	NA	NA	NA	NA	NA	NA	NA	NA	NA	NA	0.9919	1.41e-05	0.00028153	0.0004	0.2616	NA	NA	NA	NA	NA	NA	0.0004	0.2616	0.0392496	0.0602539	NA	NA	NA	NA	NA	NA	0.0392	0.0603	0.8012	0.814	NA
rs544023	SCG3	BMI	M	15	49794814	a	g	0.0208	0.939	6.06e-06	0.05392	0.041135	0.3393	0.1137	0.888201	NA	NA	NA	NA	NA	0.554544	NA	0.06587	1.43e-05	0.01286	0.101763	0.0303	0.0125	0.0102	0.012	NA	NA	0.0102	0.012	0.0246	0.0123	0.0067	0.0065	0.0107	0.0076	NA	NA	0.0107	0.0076	0.0057	0.0049	0.4356	0.4343	0.4408
rs290826	DPYD	WEIGHT	M	1	97246295	c	t	0.0408	1	1.49e-05	0.383	0.00678662	NA	NA	NA	NA	NA	NA	NA	NA	NA	NA	NA	1.47e-05	0.3816	0.0123573	0.0429	0.0084	NA	NA	NA	NA	NA	NA	0.0429	0.0084	0.0099	0.0096	NA	NA	NA	NA	NA	NA	0.0099	0.0096	0.1341	0.1336	NA
rs9520908	MYO16	WEIGHT	M	13	107949808	c	t	0.0408	1	1.49e-05	0.4685	7.79e-05	NA	NA	NA	NA	NA	NA	NA	NA	NA	NA	NA	1.48e-05	0.4687	0.000260799	0.3946	-0.0621	NA	NA	NA	NA	NA	NA	0.3946	-0.0621	0.0911	0.0857	NA	NA	NA	NA	NA	NA	0.0911	0.0857	0.9844	0.9864	NA
rs10896348	SAPS3	WCadjBMI	W	11	68113944	c	t	1	0.0425	0.810724	1.58e-05	0.00354978	0.697351	0.266135	0.83124	NA	NA	NA	NA	NA	0.416832	NA	0.2455	0.7292	1.52e-05	0.00952312	0.0013	0.0225	0.0066	0.0107	NA	NA	0.0066	0.0107	0.0018	0.0198	0.00542814	0.00521227	0.016971	0.00962223	NA	NA	0.017	0.0096	0.0052	0.0046	0.2719	0.2687	0.2482
rs12706599	LOC136157	WC	M	7	123818847	t	c	0.0062	0.983	1.3e-06	0.1464	3.05e-06	0.86112	0.461953	0.853629	NA	NA	NA	NA	NA	0.572089	NA	0.4639	1.54e-05	0.6344	0.000206926	0.2341	-0.0688	0.0154	0.0334	NA	NA	0.0154	0.0334	0.1833	-0.0156	0.0484	0.0474	0.0879991	0.0454832	NA	NA	0.088	0.0455	0.0424	0.0328	0.0097	0.0094	0.0105
rs11858967	AGBL1	WC	M	15	84926556	a	g	0.0148	0.997	3.88e-06	0.2782	1.93e-05	0.565464	0.198735	0.863694	NA	NA	NA	NA	NA	0.566986	NA	0.1618	1.58e-05	0.9803	0.000834298	0.041	-0.0091	0.0093	0.0125	NA	NA	0.0093	0.0125	0.0337	0.0002	0.0089	0.0084	0.0162585	0.00973177	NA	NA	0.0163	0.0097	0.0078	0.0063	0.2466	0.2462	0.2555
rs3789353	SPTLC3	WCadjBMI	M	20	12977437	a	g	0.0429	0.97	1.61e-05	0.0995221	0.0213737	NA	NA	NA	NA	NA	NA	NA	NA	NA	NA	NA	1.61e-05	0.09952	0.026001	0.0806	0.0261	NA	NA	NA	NA	NA	NA	0.0806	0.0261	0.0186853	0.0158453	NA	NA	NA	NA	NA	NA	0.0187	0.0158	0.3134	0.3134	NA
rs1030723	OR51F1	WHR	W	11	4747047	g	a	1	0.0433	0.722	1.63e-05	9.85e-05	NA	NA	NA	NA	NA	NA	NA	NA	NA	NA	NA	0.722	1.63e-05	0.000141802	-0.0328	0.6095	NA	NA	NA	NA	NA	NA	-0.0328	0.6095	0.0922	0.1414	NA	NA	NA	NA	NA	NA	0.0922	0.1414	0.8758	0.8933	NA
rs9508647	KATNAL1	WHR	M	13	29606574	c	t	0.0455	1	1.74e-05	0.4552	0.0113284	NA	NA	NA	NA	NA	NA	NA	NA	NA	NA	NA	1.75e-05	0.4541	0.0135493	0.0786	0.014	NA	NA	NA	NA	NA	NA	0.0786	0.014	0.0183	0.0187	NA	NA	NA	NA	NA	NA	0.0183	0.0187	0.6736	0.6703	NA
rs2836162	DSCR4	WHRadjBMI	W	21	38426226	a	g	0.987	0.00496	0.165492	9.9e-07	0.0112134	0.277658	0.956394	0.329086	0.6134	0.06574	0.27065	NA	NA	0.18127	NA	0.391	0.3463	1.83e-05	0.0248213	0.0094	0.0332	-0.0158	0.0005	0.0043	0.0182	-0.0008	0.0081	0.0047	0.0201	0.00677802	0.00678439	0.0145617	0.00853373	0.00844	0.009894	0.0073	0.0065	0.005	0.0047	0.5862	0.5934	0.5869
rs4313235	KIAA1797	HIP	W	9	20974803	a	t	1	0.0401	0.423	1.46e-05	0.0126677	0.0998797	0.0970512	0.579507	NA	NA	NA	NA	NA	0.705912	NA	0.02325	0.1261	1.84e-05	0.131629	0.0072	0.0372	0.0246	0.0151	NA	NA	0.0246	0.0151	0.0118	0.0268	0.009	0.0086	0.0149504	0.00910011	NA	NA	0.015	0.0091	0.0077	0.0063	0.6437	0.6448	0.641
rs12814276	SLC2A13	WEIGHT	M	12	38776334	t	c	0.0476	0.968	1.85e-05	0.09474	0.0344214	NA	NA	NA	NA	NA	NA	NA	NA	NA	NA	NA	1.87e-05	0.09438	0.050606	0.0993	0.0368	NA	NA	NA	NA	NA	NA	0.0993	0.0368	0.0232	0.022	NA	NA	NA	NA	NA	NA	0.0232	0.022	0.0295	0.0302	NA
rs6933434	C6orf138	WHRadjBMI	W	6	48612776	a	t	1	0.0479	0.989987	1.88e-05	0.00280479	NA	NA	NA	NA	NA	NA	NA	NA	NA	NA	NA	0.99	1.88e-05	0.00345293	0.0027	0.867	NA	NA	NA	NA	NA	NA	0.0027	0.867	0.215151	0.202606	NA	NA	NA	NA	NA	NA	0.2152	0.2026	0.9972	0.9957	NA
rs12628051	TNRC6B	BMI	M	22	38984222	t	c	0.0393	0.971	1.42e-05	0.1028	0.0339915	0.2879	0.5567	0.588896	NA	NA	NA	NA	NA	0.299007	NA	0.2743	1.89e-05	0.1019	0.0326323	0.0286	0.0104	0.012	0.0047	NA	NA	0.012	0.0047	0.0244	0.0082	0.0066	0.0064	0.0113	0.008	NA	NA	0.0113	0.008	0.0057	0.005	0.6453	0.644	0.6472
rs7126121	MS4A4A	HIPadjBMI	M	11	59829360	a	g	0.0467	1	1.81e-05	0.8424	0.000661749	0.250477	0.304939	0.627269	NA	NA	NA	NA	NA	0.317673	NA	0.1434	1.9e-05	0.5868	0.00257082	0.0393	-0.0017	0.0184	0.0096	NA	NA	0.0184	0.0096	0.0341	0.0034	0.0092	0.0086	0.0160112	0.00935763	NA	NA	0.016	0.0094	0.008	0.0063	0.2456	0.2489	0.2439
rs16842906	MAP2	WC	M	2	210022051	t	c	0.0498	1	1.99e-05	0.4155	0.0076633	0.224095	0.089141	0.0450135	NA	NA	NA	NA	NA	0.0245181	NA	0.4805	1.92e-05	0.6551	0.000395706	0.1074	0.0192	0.0505	-0.0492	NA	NA	0.0505	-0.0492	0.0921	-0.0082	0.0252	0.0236	0.0415608	0.028888	NA	NA	0.0416	0.0289	0.0216	0.0183	0.0288	0.0289	0.1173
rs7394653	PRMT3	HIPadjBMI	M	11	20477948	a	g	0.0484	0.985	1.91e-05	0.1549	0.0456082	NA	NA	NA	NA	NA	NA	NA	NA	NA	NA	NA	1.92e-05	0.1551	0.0549748	0.3612	0.1261	NA	NA	NA	NA	NA	NA	0.3612	0.1261	0.0845	0.0887	NA	NA	NA	NA	NA	NA	0.0845	0.0887	0.9709	0.9761	NA
rs2540334	TRAK2	WC	M	2	201979592	c	t	0.043	1	1.61e-05	0.5023	0.00531277	0.348133	0.296628	0.174838	NA	NA	NA	NA	NA	0.0911737	NA	0.6794	2e-05	0.8869	0.000723488	0.0419	0.0062	0.0175	-0.0115	NA	NA	0.0175	-0.0115	0.0367	-0.001	0.0097	0.0092	0.0186973	0.0110635	NA	NA	0.0187	0.0111	0.0086	0.0071	0.8115	0.8141	0.8143
rs41410848	LRRC44	WHR	M	1	74179126	t	g	0.0497	1	1.98e-05	0.9287	0.00106386	NA	NA	NA	NA	NA	NA	NA	NA	NA	NA	NA	2e-05	0.9287	0.001412	0.4487	0.008	NA	NA	NA	NA	NA	NA	0.4487	0.008	0.1052	0.0894	NA	NA	NA	NA	NA	NA	0.1052	0.0894	0.0829	0.0943	NA
rs4723327	C7orf50	HIP	M	7	1001726	c	t	0.0498	1	1.99e-05	0.8084	0.00566679	NA	NA	NA	NA	NA	NA	NA	NA	NA	NA	NA	2e-05	0.8084	0.0072869	0.3446	-0.0273	NA	NA	NA	NA	NA	NA	0.3446	-0.0273	0.0808	0.1126	NA	NA	NA	NA	NA	NA	0.0808	0.1126	0.8214	0.8453	NA
rs31553	FBXL21	HIPadjBMI	M	5	135302047	c	t	0.0248	1	7.58e-06	0.4094	0.00486459	0.483169	0.233378	0.219005	NA	NA	NA	NA	NA	0.114557	NA	0.498	2.08e-05	0.8598	0.000574158	0.0429	0.0074	0.0123	-0.012	NA	NA	0.0123	-0.012	0.0358	-0.0012	0.0096	0.009	0.017541	0.0100696	NA	NA	0.0175	0.0101	0.0084	0.0067	0.3098	0.3097	0.3051
rs10819930	HSD17B3	WHR	W	9	97963089	g	a	0.998	0.0109	0.3306	2.61e-06	7.2e-05	0.832503	0.332103	0.491333	NA	NA	NA	NA	NA	0.247906	NA	0.4689	0.3411	2.14e-05	0.000689509	-0.0092	0.0404	-0.0037	0.0102	NA	NA	-0.0037	0.0102	-0.0079	0.0283	0.0095	0.0086	0.0174947	0.0105167	NA	NA	0.0175	0.0105	0.0083	0.0067	0.3325	0.3334	0.3328
rs11664745	APCDD1	WHR	M	18	10337975	t	c	0.0403	0.886	1.47e-05	0.02613	1.59e-06	0.307444	0.986756	0.379322	NA	NA	NA	NA	NA	0.191873	NA	0.5938	2.18e-05	0.09441	1.32e-05	0.049	-0.0235	0.0193	-0.0002	NA	NA	0.0193	-0.0002	0.0412	-0.0133	0.0113	0.0106	0.0189105	0.0120482	NA	NA	0.0189	0.012	0.0097	0.0079	0.1422	0.1405	0.1609
rs1551594	PDZRN4	WC	M	12	40128555	c	t	0.00352	0.998	6.42e-07	0.3044	0.00222446	0.432399	0.182135	0.992654	0.1507	0.9395	0.331946	NA	NA	0.279648	NA	0.07811	2.28e-05	0.1875	0.0299732	0.0494	0.0096	0.015	0.0148	0.011	0.0006	0.0116	0.0059	0.0244	0.0072	0.0099	0.0093	0.0191037	0.0110635	0.007687	0.008505	0.0071	0.0067	0.0058	0.0054	0.1775	0.1782	0.1731
rs4901706	C14orf101	WCadjBMI	M	14	56184138	g	a	0.00526	1	1.06e-06	0.94614	0.000491719	0.555408	0.126498	0.654307	NA	NA	NA	NA	NA	0.329543	NA	0.1145	2.44e-05	0.4622	0.000383907	0.0708	0.001	-0.0193	-0.0373	NA	NA	-0.0193	-0.0373	0.056	-0.0093	0.0145098	0.0148029	0.0327298	0.0244101	NA	NA	0.0327	0.0244	0.0133	0.0127	0.9417	0.9442	0.9337
rs1584406	PIK3C2G	BMI	W	12	18706971	g	a	0.985	0.00686	0.156	1.47e-06	0.00021545	0.5252	0.02309	0.323955	NA	NA	NA	NA	NA	0.168204	NA	0.03114	0.1401	2.45e-05	0.0346043	0.0518	0.3102	0.0253	0.075	NA	NA	0.0253	0.075	0.0397	0.1239	0.0365	0.0644	0.0398	0.033	NA	NA	0.0398	0.033	0.0269	0.0294	0.4989	0.5122	0.5011
rs8016570	DAAM1	HEIGHT	W	14	58735687	t	c	0.984	0.00189	0.1524	2.97e-07	0.00659691	0.7184	0.4536	0.437821	0.1328	0.7936	0.363213	NA	NA	0.598944	NA	0.2256	0.08252	2.49e-05	0.110436	0.0088	0.0294	-0.004	0.006	0.012	0.0023	0.0065	0.0043	0.0077	0.0173	0.0061	0.0057	0.0111	0.008	0.008	0.0088	0.0065	0.0059	0.0044	0.0041	0.5295	0.5272	0.5148
rs1711049	LIPC	HIPadjBMI	M	15	56417105	a	c	0.0292	1	9.38e-06	0.9644	0.000903398	0.481622	0.608902	0.376121	NA	NA	NA	NA	NA	0.193309	NA	0.9294	2.5e-05	0.758	0.000487621	0.042	0.0004	0.0122	-0.0051	NA	NA	0.0122	-0.0051	0.0351	-0.0021	0.0095	0.009	0.017337	0.00996791	NA	NA	0.0173	0.01	0.0083	0.0067	0.6525	0.6569	0.6575
rs1152691	CTBP2	WEIGHT	W	10	126786489	a	g	1	0.00506	0.6175	1.02e-06	0.000850702	NA	NA	NA	0.728025	0.581018	0.839441	NA	NA	0.426073	NA	0.5319	0.5458	2.71e-05	0.00869324	0.0112	0.1082	NA	NA	0.0086	0.0156	0.0086	0.0156	0.01	0.0731	0.0224	0.0221	NA	NA	0.0247302	0.0282661	0.0247302	0.0282661	0.0166	0.0174	0.974	0.9746	NA
rs609682	CTNNA2	BMI	M	2	80068331	c	t	0.0281	1	8.96e-06	0.8915	0.000393733	0.2208	0.08673	0.959108	0.229802	0.719843	0.239994	NA	NA	0.276898	NA	0.06864	2.79e-05	0.5476	0.00841622	0.0307	-0.0009	0.0137	0.0144	0.0086	-0.0028	0.0101	0.0052	0.019	0.0026	0.0069	0.0066	0.0112	0.0084	0.00716148	0.00780666	0.006	0.0057	0.0045	0.0043	0.5566	0.5556	0.5324
rs16956840	GRIN2A	WHRadjBMI	M	16	10074935	c	g	0.0351	1	1.21e-05	0.677299	0.00423773	0.604451	0.764733	0.545024	NA	NA	NA	NA	NA	0.274569	NA	0.9932	2.9e-05	0.888	0.00213984	0.0809	0.0077	0.0204	-0.007	NA	NA	0.0204	-0.007	0.0699	0.002	0.0184855	0.0185029	0.0393367	0.0233662	NA	NA	0.0393	0.0234	0.0167	0.0145	0.043	0.0422	0.0439
rs9966047	SOCS6	HEIGHT	M	18	66150259	t	c	0.0216	1	6.38e-06	0.5754	0.0012899	0.6727	0.6513	0.91673	NA	NA	NA	NA	NA	0.460716	NA	0.5416	3e-05	0.4714	0.00643061	0.0545	0.0063	0.0096	0.0069	NA	NA	0.0096	0.0069	0.0446	0.0065	0.0121	0.0112	0.0227	0.0153	NA	NA	0.0227	0.0153	0.0107	0.009	0.0708	0.0734	0.159
rs7044106	MEGF9	WHR	W	9	122533883	g	c	1	0.0155	0.3872	4.1e-06	0.00011618	0.677984	0.341957	0.915746	NA	NA	NA	NA	NA	0.458281	NA	0.3017	0.5628	3.41e-05	0.00239326	-0.008	0.0396	0.0076	0.0098	NA	NA	0.0076	0.0098	-0.0048	0.0274	0.0093	0.0086	0.0183037	0.0103125	NA	NA	0.0183	0.0103	0.0083	0.0066	0.7642	0.768	0.7665
rs17047143	ASXL2	HIPadjBMI	W	2	25871393	g	c	0.998	0.00294	0.334	5.11e-07	0.00468162	0.69821	0.525133	0.511981	NA	NA	NA	NA	NA	0.260613	NA	0.7065	0.5025	3.48e-05	0.0456423	0.0159	0.077	-0.0121	0.0106	NA	NA	-0.0121	0.0106	0.0098	0.0467	0.0165	0.0153	0.0312066	0.016681	NA	NA	0.0312	0.0167	0.0146	0.0113	0.9332	0.9328	0.9324
rs587271	SSBP3	WC	W	1	54515699	t	c	0.986	0.0257	0.1588	7.96e-06	0.0344593	0.417683	0.970812	0.481452	0.6422	0.02426	0.145638	NA	NA	0.122056	NA	0.2033	0.3728	3.63e-05	0.0284812	0.0131	0.0389	-0.0126	0.0004	0.0038	0.0205	0.0002	0.0119	0.0051	0.0223	0.0093	0.0087	0.0155472	0.0105513	0.008214	0.00912	0.0073	0.0069	0.0057	0.0054	0.664	0.6672	0.6777
rs471953	RPS6KA2	HIPadjBMI	M	6	167088819	c	g	0.0276	0.993	8.76e-06	0.2262	2.28e-05	0.514294	0.864995	0.635628	NA	NA	NA	NA	NA	0.32159	NA	0.6238	3.67e-05	0.4434	0.000217646	0.0602	-0.0154	0.0141	0.0023	NA	NA	0.0141	0.0023	0.0473	-0.0071	0.0135	0.0127	0.0216203	0.0135279	NA	NA	0.0216	0.0135	0.0114	0.0093	0.1075	0.1055	0.1162
rs13015620	VPS24	BMI	W	2	86647379	a	g	1	0.0213	0.955	6.23e-06	0.000199619	0.0479	0.7577	0.0858835	NA	NA	NA	NA	NA	0.952866	NA	0.2718	0.5621	3.86e-05	0.00514834	0.0012	0.1192	0.1529	-0.0216	NA	NA	0.1529	-0.0216	0.0119	0.1017	0.0213	0.0264	0.0773	0.07	NA	NA	0.0773	0.07	0.0205	0.0247	0.5018	0.4924	0.5574
rs307945	PRKCG	WCadjBMI	W	19	59084638	c	a	0.992	0.0355	0.20773	1.23e-05	5.1e-05	0.68766	0.170952	0.776483	NA	NA	NA	NA	NA	0.389723	NA	0.1617	0.3543	3.87e-05	0.00115285	-0.0505	0.165	0.0305	0.0545	NA	NA	0.0305	0.0545	-0.0328	0.1127	0.0400847	0.0377369	0.0758645	0.0398057	NA	NA	0.0759	0.0398	0.0354	0.0274	0.0247	0.021	0.0167
rs17573475	TMEM133	BMI	M	11	100196037	a	c	0.0319	1	1.06e-05	0.6812	0.00183623	0.4577	0.5924	0.347839	0.202535	0.447498	0.748338	NA	NA	0.157613	NA	0.2749	3.96e-05	0.7095	0.00594656	0.0314	0.0028	0.0093	-0.0045	0.0102	0.0067	0.0099	0.0008	0.02	0.0017	0.0071	0.0068	0.0125	0.0084	0.00800401	0.00882051	0.0067	0.0061	0.0049	0.0045	0.6978	0.6979	0.7054
rs2908871	CBLN1	WEIGHT	W	16	47612862	g	c	0.994	0.0331	0.2343	1.12e-05	0.0168785	NA	NA	NA	0.0699393	0.359219	0.58227	NA	NA	0.693572	NA	0.04918	0.0363	4.43e-05	0.137769	0.0079	0.0282	NA	NA	0.0137	0.0079	0.0137	0.0079	0.0104	0.021	0.0066	0.0064	NA	NA	0.00755944	0.00861643	0.00755944	0.00861643	0.005	0.0051	0.4077	0.4073	NA
rs301571	C3orf31	HEIGHT	M	3	11793619	t	c	0.0424	0.998	1.58e-05	0.2934	0.00840365	0.4903	0.8496	0.48434	NA	NA	NA	NA	NA	0.255392	NA	0.7777	4.54e-05	0.4495	0.0116794	0.028	0.0065	0.0078	-0.0017	NA	NA	0.0078	-0.0017	0.023	0.0039	0.0065	0.0062	0.0113	0.009	NA	NA	0.0113	0.009	0.0056	0.0051	0.5524	0.554	0.5689
rs754593	MAPT	WC	W	17	41410532	g	a	1	0.0157	0.9902	4.17e-06	0.00097181	0.200476	0.353819	0.109114	NA	NA	NA	NA	NA	0.0571908	NA	0.8829	0.5359	4.66e-05	0.00252493	0.0001	0.0352	-0.0185	0.0079	NA	NA	-0.0185	0.0079	-0.0044	0.0231	0.0081	0.0076	0.0144294	0.00850249	NA	NA	0.0144	0.0085	0.0071	0.0057	0.4042	0.4012	0.3797
rs9858200	CPNE4	BMI	W	3	133068096	a	g	0.998	0.0065	0.3079	1.37e-06	0.0052819	0.5142	0.03188	0.0672917	0.000337783	0.525011	0.00154943	NA	NA	0.876137	NA	0.01047	0.00975	4.99e-05	0.38697	0.0076	0.0345	-0.0079	0.0187	0.0302	-0.0058	0.0178	0.007	0.0131	0.0191	0.0075	0.0071	0.0121	0.0087	0.00842527	0.00912467	0.0069	0.0063	0.0051	0.0047	0.2429	0.2454	0.239
rs10499028	MCHR2	WHRadjBMI	M	6	100459334	a	g	0.0414	0.948	1.52e-05	0.0621073	7.37e-06	0.591853	0.597323	0.840116	0.2378	0.6183	0.693173	NA	NA	0.31245	NA	0.161	5.14e-05	0.4417	0.000527391	0.0382	-0.0163	0.0102	0.0058	0.013	0.0065	0.0123	0.0061	0.0262	-0.0047	0.00883197	0.00873747	0.0191122	0.0109719	0.01098	0.01295	0.0095	0.0084	0.0065	0.0061	0.1716	0.1724	0.1709
rs4858223	SGOL1	WC	M	3	20556153	c	t	0.0242	0.993	7.33e-06	0.2205	0.0117285	0.807941	0.123701	0.565149	NA	NA	NA	NA	NA	0.71481	NA	0.1468	5.22e-05	0.05411	0.0524983	0.037	0.0095	0.0038	0.014	NA	NA	0.0038	0.014	0.0296	0.0114	0.0083	0.0078	0.0155472	0.00911713	NA	NA	0.0155	0.0091	0.0073	0.0059	0.6777	0.6739	0.6588
rs3745329	MED26	HEIGHT	W	19	16558499	c	g	0.998	0.0301	0.3241	9.83e-06	0.0117645	0.003928	0.419	0.0458549	NA	NA	NA	NA	NA	0.970053	NA	0.02029	0.02287	5.6e-05	0.368144	0.0086	0.0358	0.0443	0.0088	NA	NA	0.0443	0.0088	0.0172	0.0262	0.0087	0.0081	0.0154	0.0109	NA	NA	0.0154	0.0109	0.0076	0.0065	0.1524	0.155	0.1526
rs7824823	RBPMS	HEIGHT	M	8	30442277	g	t	0.0394	0.976	1.43e-05	0.1176	0.0195934	0.6663	0.01608	0.262998	NA	NA	NA	NA	NA	0.854155	NA	0.02772	5.85e-05	0.007274	0.200661	0.0262	0.0088	0.0046	0.0185	NA	NA	0.0046	0.0185	0.021	0.0122	0.006	0.0056	0.0107	0.0077	NA	NA	0.0107	0.0077	0.0052	0.0045	0.5117	0.5133	0.4959
rs1822913	CCDC6	WCadjBMI	W	10	61265116	t	c	0.947	0.0212	0.0607684	6.21e-06	3.57e-06	0.180213	0.916743	0.219073	NA	NA	NA	NA	NA	0.112155	NA	0.5585	0.02759	5.88e-05	1.73e-05	-0.0092	0.0212	-0.0199	0.0009	NA	NA	-0.0199	0.0009	-0.0103	0.0165	0.0049062	0.00469105	0.0148496	0.00860937	NA	NA	0.0148	0.0086	0.0047	0.0041	0.6445	0.6435	0.6372
rs2731707	SH3PXD2B	WC	W	5	171720982	t	a	1	0.0435	0.9766	1.63e-05	0.00198406	0.159637	0.279162	0.0737299	NA	NA	NA	NA	NA	0.0392349	NA	0.8407	0.5042	5.93e-05	0.00220377	-0.0003	0.0412	-0.028	0.0128	NA	NA	-0.028	0.0128	-0.0061	0.03	0.0102	0.0096	0.0199167	0.011883	NA	NA	0.0199	0.0119	0.0091	0.0075	0.2191	0.2211	0.2101
rs10765931	MICAL2	WCadjBMI	W	11	12218676	a	g	1	0.0449	0.919678	1.71e-05	0.00141758	0.486948	0.0895491	0.775572	0.0853426	0.861281	0.179903	NA	NA	0.74856	NA	0.04681	0.3209	6.03e-05	0.0407925	-0.0006	0.0251	0.0125	0.0184	0.0157	-0.0017	0.015	0.0076	0.0048	0.0184	0.00595008	0.00583775	0.0179812	0.0108377	0.00917	0.010035	0.0082	0.0074	0.0048	0.0046	0.7803	0.7882	0.7997
rs6868418	BTNL9	WCadjBMI	M	5	180391419	c	t	0.0192	1	5.48e-06	0.850804	0.000527083	0.361355	0.292619	0.180009	NA	NA	NA	NA	NA	0.906525	NA	0.6558	6.12e-05	0.7153	0.00647029	0.0242	-0.001	-0.0142	0.0097	NA	NA	-0.0142	0.0097	0.0202	0.0017	0.00532375	0.00531652	0.0155568	0.00921709	NA	NA	0.0156	0.0092	0.005	0.0046	0.7008	0.704	0.7063
rs238596	FRK	WCadjBMI	W	6	115523490	t	a	0.967	0.05	0.0916299	1.99e-05	0.0334849	0.804536	0.860141	0.958346	NA	NA	NA	NA	NA	0.479493	NA	0.7644	0.1209	6.33e-05	0.0537029	0.0162	0.0458	-0.0082	-0.0058	NA	NA	-0.0082	-0.0058	0.0143	0.0408	0.00960363	0.0107373	0.0331339	0.0329182	NA	NA	0.0331	0.0329	0.0092	0.0102	0.4641	0.466	0.5759
rs552153	ZP4	HEIGHT	W	1	236160995	a	g	1	0.00409	0.6499	7.77e-07	0.000986057	0.7326	0.9297	0.727572	NA	NA	NA	NA	NA	0.371406	NA	0.8977	0.8298	7.25e-05	0.0156292	0.0034	0.0339	-0.0043	0.0008	NA	NA	-0.0043	0.0008	0.0014	0.0218	0.0075	0.0069	0.0126	0.0091	NA	NA	0.0126	0.0091	0.0064	0.0055	0.7305	0.7289	0.7228
rs10214406	CDH10	BMI	W	5	25507040	g	t	1	0.0402	0.764	1.46e-05	0.00272636	0.3716	0.34	0.188272	0.861437	0.261983	0.440928	NA	NA	0.103028	NA	0.3997	0.9488	7.28e-05	0.00599515	0.0036	0.0505	-0.0177	0.0135	0.0025	0.0174	-0.0044	0.0153	-0.0005	0.0308	0.012	0.0117	0.0198	0.0141	0.014323	0.0155119	0.0116	0.0104	0.0083	0.0078	0.9216	0.9229	0.8558
rs2140345	ZBTB20	HEIGHT	M	3	115954621	c	a	0.0391	0.955	1.41e-05	0.07024	0.0316515	0.7617	0.04707	0.352059	0.2213	0.8292	0.457297	NA	NA	0.587577	NA	0.04408	7.51e-05	0.01382	0.193267	0.0437	0.0169	0.0055	0.0248	0.0166	0.0032	0.0126	0.0158	0.0293	0.0164	0.0101	0.0093	0.0181	0.0125	0.0136	0.0148	0.0109	0.0095	0.0074	0.0066	0.1074	0.1056	0.1716
rs12511340	TAPT1	WHRadjBMI	W	4	15963318	a	g	1	0.0231	0.389958	6.92e-06	0.00010836	0.120104	0.528741	0.0937768	NA	NA	NA	NA	NA	0.0487194	NA	0.8025	0.1507	8.65e-05	0.000256699	-0.0098	0.0513	-0.0377	0.0092	NA	NA	-0.0377	0.0092	-0.0148	0.0352	0.0113994	0.0114101	0.0242694	0.0145277	NA	NA	0.0243	0.0145	0.0103	0.009	0.1033	0.1018	0.1204
rs591842	RNASEN	WCadjBMI	W	5	31429174	g	c	0.998	0.0216	0.331123	6.35e-06	0.0104556	0.861124	0.357318	0.755505	0.36923	0.402546	0.201433	NA	NA	0.686622	NA	0.4674	0.2107	8.7e-05	0.0743918	0.007	0.032	0.0041	0.0124	0.0146	-0.0157	0.0112	0.0028	0.0079	0.0233	0.00720272	0.00708869	0.0234362	0.0134711	0.016279	0.018765	0.0134	0.0109	0.0063	0.0059	0.8615	0.8666	0.8821
rs1619442	PSAT1	BMI	W	9	80538120	t	c	1	0.00397	0.5734	7.47e-07	0.00128127	0.4844	0.9734	0.546389	0.304027	0.153953	0.0566504	NA	NA	0.142163	NA	0.7026	0.9683	8.8e-05	0.00614201	0.0059	0.0495	0.0117	-0.0004	-0.0105	0.0159	-0.0045	0.0083	-0.0003	0.0249	0.0105	0.01	0.0167	0.012	0.0102156	0.0111524	0.0087	0.0082	0.0067	0.0063	0.1346	0.1336	0.1403
rs4907948	OLFM3	WCadjBMI	W	1	101870774	t	c	1	0.0288	0.70502	9.27e-06	0.00382646	0.126701	0.968216	0.168233	NA	NA	NA	NA	NA	0.0870081	NA	0.4849	0.9238	9.39e-05	0.00812262	0.0049	0.055	-0.0631	0.0009	NA	NA	-0.0631	0.0009	-0.0012	0.0425	0.012944	0.0124052	0.0413164	0.0225869	NA	NA	0.0413	0.0226	0.0124	0.0109	0.0393	0.0406	0.0369
rs6043409	SIRPG	WHR	W	20	1564206	a	g	1	0.0029	0.5513	5.02e-07	0.00239442	0.585831	0.321658	0.328417	0.8276	0.8821	0.97536	NA	NA	0.262786	NA	0.5552	0.7381	9.44e-05	0.0181688	0.0049	0.038	-0.0081	0.0085	0.0019	0.0015	-0.0007	0.0056	0.0019	0.0193	0.0082	0.0076	0.0148654	0.00857671	0.0087	0.0101	0.0075	0.0065	0.0055	0.0049	0.3259	0.3267	0.3211
rs11247009	GALNT9	WHRadjBMI	M	12	131267137	g	a	0.0229	1	6.83e-06	0.395304	8.67e-05	0.992682	0.3588	0.635179	NA	NA	NA	NA	NA	0.319403	NA	0.4305	0.0001043	0.2117	0.000141296	0.0499	-0.009	0.0002	-0.01	NA	NA	0.0002	-0.01	0.0371	-0.0095	0.0110913	0.0105878	0.0188088	0.0108704	NA	NA	0.0188	0.0109	0.0096	0.0076	0.8197	0.8225	0.8298
rs17017441	TRAF5	HIPadjBMI	M	1	209619434	t	c	0.00854	1	1.92e-06	0.7067	0.000105861	0.332274	0.960794	0.468761	NA	NA	NA	NA	NA	0.240397	NA	0.5052	0.000107	0.7654	0.00310983	0.2941	-0.0219	0.0528	-0.0028	NA	NA	0.0528	-0.0028	0.1584	-0.0122	0.0618	0.0582	0.0544586	0.0569595	NA	NA	0.0545	0.057	0.0409	0.0407	0.9204	0.9126	0.8906
rs12001982	OR1J1	WHRadjBMI	M	9	124288725	c	t	0.0427	0.986	1.59e-05	0.163468	3.02e-05	0.87331	0.880488	0.829095	NA	NA	NA	NA	NA	0.584578	NA	0.964	0.0001102	0.2941	0.000292589	0.0687	-0.0212	-0.0056	0.0032	NA	NA	-0.0056	0.0032	0.0561	-0.013	0.0159181	0.0152135	0.0351907	0.0214359	NA	NA	0.0352	0.0214	0.0145	0.0124	0.9177	0.9169	0.9261
rs2856330	ETV6	HIP	M	12	11834044	c	t	0.0298	0.996	9.66e-06	0.2599	0.00739088	0.419845	0.661448	0.37078	NA	NA	NA	NA	NA	0.191285	NA	0.7806	0.0001126	0.5146	0.0176662	0.1275	0.0283	0.0265	-0.015	NA	NA	0.0265	-0.015	0.0837	0.0132	0.0288	0.0251	0.0328503	0.0342532	NA	NA	0.0329	0.0343	0.0217	0.0203	0.1149	0.117	0.1023
rs2155231	TNKS1BP1	HEIGHT	W	11	56793824	g	t	0.986	0.035	0.1599	1.2e-05	0.0308005	0.4356	0.508	0.783884	0.1204	0.4392	0.599629	NA	NA	0.723197	NA	0.05599	0.02765	0.0001132	0.324332	0.0088	0.0256	0.0089	0.0053	0.0124	0.0068	0.0112	0.006	0.01	0.016	0.0063	0.0058	0.0114	0.008	0.008	0.0088	0.0065	0.0059	0.0045	0.0041	0.3957	0.3944	0.3945
rs17078840	SACS	HIPadjBMI	M	13	22962119	a	g	0.0429	1	1.6e-05	0.407	0.00724254	0.851059	0.574251	0.897752	NA	NA	NA	NA	NA	0.54997	NA	0.5608	0.0001158	0.3197	0.016652	0.0355	0.0064	0.0027	0.0048	NA	NA	0.0027	0.0048	0.0275	0.0057	0.0082	0.0077	0.0143795	0.00854393	NA	NA	0.0144	0.0085	0.0071	0.0057	0.3889	0.3841	0.3801
rs992561	TMC3	WHR	M	15	79726978	g	c	0.0221	1	6.53e-06	0.9463	0.000617733	0.838803	0.159342	0.366393	NA	NA	NA	NA	NA	0.814357	NA	0.2676	0.0001184	0.3898	0.0134914	0.0431	-0.0006	-0.0036	0.0148	NA	NA	-0.0036	0.0148	0.0325	0.0058	0.0096	0.0089	0.017697	0.0105167	NA	NA	0.0177	0.0105	0.0084	0.0068	0.2016	0.1994	0.1965
rs6117980	HAO1	HIPadjBMI	W	20	7824255	g	a	1	0.05	0.7725	2e-05	0.00486265	0.162758	0.266993	0.47816	NA	NA	NA	NA	NA	0.756202	NA	0.1006	0.3493	0.0001252	0.107927	0.0028	0.0387	0.0242	0.0105	NA	NA	0.0242	0.0105	0.0079	0.0252	0.0097	0.0091	0.017337	0.00945935	NA	NA	0.0173	0.0095	0.0085	0.0066	0.7135	0.7156	0.7146
rs11079258	C17orf67	HEIGHT	W	17	52213578	t	c	0.977	0.00841	0.1221	1.89e-06	0.021321	0.001115	0.9751	0.00459047	NA	NA	NA	NA	NA	0.996244	NA	0.06318	0.003355	0.0001282	0.814237	0.0121	0.0343	0.0459	0.0003	NA	NA	0.0459	0.0003	0.02	0.0221	0.0078	0.0072	0.0141	0.0096	NA	NA	0.0141	0.0096	0.0068	0.0058	0.2067	0.2073	0.2512
rs6538017	KIAA0649	HIPadjBMI	M	9	137372128	c	t	0.0487	1	1.92e-05	0.7576	0.00246355	0.836452	0.293124	0.715816	NA	NA	NA	NA	NA	0.639111	NA	0.3136	0.0001289	0.3551	0.0164972	0.0414	0.0028	0.0036	0.0108	NA	NA	0.0036	0.0108	0.0324	0.0063	0.0097	0.0091	0.017439	0.0102731	NA	NA	0.0174	0.0103	0.0085	0.0068	0.7834	0.7858	0.7795
rs9380603	CPNE5	WHRadjBMI	W	6	36891083	a	g	1	0.0212	0.845591	6.2e-06	0.00190352	0.232803	0.62411	0.195472	NA	NA	NA	NA	NA	0.1005	NA	0.8486	0.7258	0.000135	0.00600833	0.0016	0.0367	-0.0201	0.0049	NA	NA	-0.0201	0.0049	-0.0026	0.0241	0.00821579	0.00812071	0.0167864	0.00995602	NA	NA	0.0168	0.01	0.0074	0.0063	0.2153	0.2132	0.229
rs3122712	FAM71A	HIPadjBMI	W	1	210865600	a	g	1	0.0315	0.957	1.04e-05	0.0016155	0.355595	0.436374	0.229975	NA	NA	NA	NA	NA	0.120351	NA	0.7824	0.6546	0.000141	0.00749757	-0.0005	0.0377	-0.0179	0.0076	NA	NA	-0.0179	0.0076	-0.0038	0.0246	0.0093	0.0086	0.0193767	0.00976449	NA	NA	0.0194	0.0098	0.0084	0.0065	0.7271	0.7242	0.7421
rs29454	MYO10	WCadjBMI	W	5	16966578	c	t	0.992	0.021	0.206043	6.12e-06	0.019366	0.334457	0.40444	0.661995	0.26773	0.776761	0.317963	NA	NA	0.792791	NA	0.2162	0.0639	0.000143	0.207654	0.0066	0.0231	0.0156	0.0076	0.0094	-0.0026	0.0107	0.0026	0.0079	0.0153	0.00521937	0.00510803	0.0161629	0.0091158	0.008448	0.009333	0.0075	0.0065	0.0043	0.004	0.6993	0.7029	0.7227
rs7815606	SGCZ	WCadjBMI	W	8	14921659	t	g	1	0.0229	0.468482	6.85e-06	0.000133055	0.540529	0.701016	0.466833	NA	NA	NA	NA	NA	0.763706	NA	0.9393	0.5831	0.0001459	0.00304327	-0.0056	0.0347	0.0183	-0.0056	NA	NA	0.0183	-0.0056	-0.0041	0.0259	0.00772466	0.00771417	0.0299013	0.0145853	NA	NA	0.0299	0.0146	0.0075	0.0068	0.8931	0.8939	0.9053
rs825804	PCDH15	BMI	M	10	55107690	g	a	0.0264	1	8.23e-06	0.6268	0.000171892	0.8809	0.6303	0.865325	0.95793	0.218555	0.304948	NA	NA	0.642511	NA	0.4735	0.0001571	0.8902	0.00689914	0.0289	-0.0031	0.0016	0.0038	0.0012	0.0363	0.0015	0.006	0.0204	0.0007	0.0065	0.0064	0.0107	0.0079	0.0227482	0.0295031	0.0097	0.0076	0.0054	0.0049	0.4028	0.4038	0.405
rs9388442	HEY2	WC	W	6	126014307	c	g	1	0.016	0.8032	4.29e-06	0.00180331	0.388418	0.478367	0.25952	0.6754	0.4982	0.818173	NA	NA	0.240342	NA	0.4894	0.9093	0.0001587	0.0145982	0.0019	0.0332	-0.0122	0.0062	0.0036	0.0063	-0.0006	0.0062	0.0006	0.0179	0.0076	0.0072	0.0141246	0.00870737	0.008529	0.009223	0.0073	0.0063	0.0053	0.0047	0.6017	0.603	0.6266
rs11675086	OTOF	HEIGHT	W	2	26584025	g	c	1	0.034	0.8093	1.16e-05	0.000423864	0.4453	0.7493	0.395815	NA	NA	NA	NA	NA	0.212085	NA	0.8397	0.5546	0.0001725	0.00335852	-0.0017	0.0291	-0.0092	0.0029	NA	NA	-0.0092	0.0029	-0.0036	0.0201	0.007	0.0066	0.0121	0.0091	NA	NA	0.0121	0.0091	0.0061	0.0053	0.2861	0.2847	0.3091
rs4485744	ECT2	WC	M	3	174014354	a	g	0.0411	1	1.51e-05	0.6085	0.000252936	0.729297	0.496446	0.521485	NA	NA	NA	NA	NA	0.736512	NA	0.6718	0.0001755	0.9709	0.00368155	0.033	-0.0037	-0.0054	0.0059	NA	NA	-0.0054	0.0059	0.0256	0.0002	0.0076	0.0072	0.0156488	0.00870737	NA	NA	0.0156	0.0087	0.0068	0.0055	0.3865	0.3869	0.3735
rs17152634	ZNF608	HIPadjBMI	M	5	124680214	a	g	0.0342	1	1.17e-05	0.5552	0.000180416	0.844522	0.768035	0.743459	NA	NA	NA	NA	NA	0.625241	NA	0.8804	0.00018	0.8019	0.0022	0.0379	-0.0048	-0.003	0.0027	NA	NA	-0.003	0.0027	0.0281	-0.0015	0.0086	0.0081	0.0152974	0.00915421	NA	NA	0.0153	0.0092	0.0075	0.0061	0.6915	0.7008	0.675
rs197422	KCND3	WC	W	1	112119035	a	c	1	0.00566	0.8338	1.16e-06	0.000926641	0.146614	0.082831	0.723814	0.01358	0.5299	0.0233955	NA	NA	0.94774	NA	0.01224	0.02145	0.0001813	0.409802	0.0016	0.0346	0.0204	0.0147	0.019	-0.0053	0.0193	0.0047	0.0116	0.0172	0.0076	0.0071	0.0140229	0.00850249	0.007687	0.008505	0.0067	0.006	0.005	0.0046	0.3934	0.3916	0.4076
rs11832440	ZNF26	WCadjBMI	M	12	132075309	c	t	0.0446	1	1.7e-05	0.77964	0.00288572	0.366232	0.901781	0.393984	0.974764	0.390358	0.495838	NA	NA	0.512508	NA	0.5173	0.0001843	0.5926	0.0185024	0.022	0.0014	0.0136	-0.0011	-0.0003	0.0076	0.0029	0.0032	0.0156	0.0021	0.00511498	0.00500378	0.0150517	0.00891323	0.008242	0.008931	0.0072	0.0063	0.0042	0.0039	0.2982	0.3029	0.3142
rs7778553	PLXNA4	WCadjBMI	W	7	131526224	g	a	1	0.0264	0.877642	8.24e-06	0.000913752	0.259568	0.289807	0.129635	0.110698	0.645257	0.13665	NA	NA	0.66837	NA	0.3521	0.6681	0.0001987	0.0274123	-0.0009	0.0251	-0.0205	0.0104	0.0142	-0.0045	0.0075	0.0029	0.002	0.0162	0.00584569	0.00562925	0.0181832	0.00982481	0.008861	0.009734	0.008	0.0069	0.0047	0.0044	0.2435	0.2437	0.2367
rs2178895	NRIP1	HIP	M	21	15255277	c	t	0.0237	1	7.13e-06	0.6115	0.00206366	0.613362	0.222603	0.84792	NA	NA	NA	NA	NA	0.574673	NA	0.1915	0.0002056	0.2006	0.0240902	0.0575	0.0059	0.0074	0.0106	NA	NA	0.0074	0.0106	0.0357	0.0089	0.0128	0.0116	0.0146453	0.00869112	NA	NA	0.0146	0.0087	0.0096	0.007	0.3616	0.3618	0.3563
rs7308917	FAM19A2	BMI	W	12	59468037	t	c	1	0.0348	0.8813	1.19e-05	0.000743493	0.3033	0.581	0.5977	NA	NA	NA	NA	NA	0.696652	NA	0.2954	0.6811	0.0002077	0.0326323	-0.001	0.0284	0.0112	0.0043	NA	NA	0.0112	0.0043	0.0023	0.0185	0.0067	0.0065	0.0109	0.0078	NA	NA	0.0109	0.0078	0.0057	0.005	0.3365	0.3371	0.367
rs6227	FURIN	HEIGHT	W	15	89226236	c	t	1	0.0488	0.6273	1.93e-05	0.00632956	0.1487	0.3083	0.539757	0.1574	0.61	0.520137	NA	NA	0.774148	NA	0.02988	0.07026	0.0002085	0.257305	0.0038	0.0298	0.0171	0.0087	0.0129	0.0051	0.0145	0.0072	0.0096	0.0177	0.0078	0.007	0.0118	0.0085	0.0091	0.01	0.0072	0.0065	0.0053	0.0048	0.6577	0.6625	0.6643
rs7109584	GRIK4	WHR	W	11	120159610	a	g	1	0.00558	0.6921	1.14e-06	0.000279516	0.466384	0.705919	0.662255	0.7654	0.1405	0.343091	NA	NA	0.265945	NA	0.1665	0.7734	0.0002137	0.0174826	-0.0103	0.1134	0.0288	0.0089	0.0044	0.0251	0.0074	0.0196	0.0035	0.044	0.026	0.0233	0.0395401	0.023586	0.0147	0.017	0.0138	0.0138	0.0122	0.0119	0.0565	0.0546	0.0651
rs4324883	PAG1	HIPadjBMI	W	8	82203915	g	t	1	0.0139	0.4303	3.58e-06	0.00727493	0.717248	0.789345	0.649573	NA	NA	NA	NA	NA	0.328107	NA	0.9469	0.5792	0.000216	0.0631397	0.0069	0.0377	-0.0065	0.0025	NA	NA	-0.0065	0.0025	0.0043	0.0227	0.0087	0.0081	0.0179489	0.00935763	NA	NA	0.0179	0.0094	0.0078	0.0061	0.7111	0.7076	0.7181
rs2043375	SNTB1	WCadjBMI	W	8	122165442	t	c	1	0.0318	0.523052	1.06e-05	0.00681483	0.320288	0.806481	0.439469	NA	NA	NA	NA	NA	0.223224	NA	0.4956	0.7601	0.0002374	0.028259	0.0052	0.0349	-0.0252	-0.0033	NA	NA	-0.0252	-0.0033	0.0024	0.0251	0.00814221	0.00792266	0.0253555	0.0134711	NA	NA	0.0254	0.0135	0.0078	0.0068	0.8845	0.8854	0.8812
rs10108822	ZNF703	WCadjBMI	W	8	37372630	t	c	0.897	0.00525	0.0296918	1.06e-06	0.0480859	0.0327506	0.478649	0.026094	0.588157	0.713459	0.92446	NA	NA	0.889423	NA	0.4148	0.008953	0.0002451	0.507779	0.0261	0.0585	0.077	-0.0155	0.01	0.0075	0.024	-0.0032	0.0254	0.0343	0.0120045	0.0119882	0.0360634	0.0218779	0.018545	0.020471	0.0165	0.0149	0.0097	0.0093	0.9508	0.9535	0.9586
rs4266263	COX7B2	WC	M	4	46403132	a	t	0.0187	0.986	5.26e-06	0.1608	0.0147586	0.532105	0.671724	0.7531	NA	NA	NA	NA	NA	0.621484	NA	0.4914	0.0002465	0.4236	0.0200688	0.049	0.0143	-0.0122	-0.0051	NA	NA	-0.0122	-0.0051	0.0346	0.0062	0.0108	0.0102	0.0195102	0.0120879	NA	NA	0.0195	0.0121	0.0094	0.0078	0.855	0.8558	0.8431
rs12414594	C10orf137	HIP	M	10	127358532	g	a	0.05	1	2e-05	0.9149	0.0009006	0.934437	0.263294	0.503918	NA	NA	NA	NA	NA	0.25602	NA	0.3607	0.0002704	0.3929	0.000690027	0.0696	-0.0016	0.0021	-0.0175	NA	NA	0.0021	-0.0175	0.05	-0.0092	0.0163	0.015	0.0255276	0.015644	NA	NA	0.0255	0.0156	0.0137	0.0108	0.0801	0.0808	0.0867
rs1604913	ZC3HAV1L	WHRadjBMI	M	7	138342804	a	c	0.00348	1	6.32e-07	0.420002	0.00215133	0.371944	0.161064	0.134056	0.4501	0.5577	0.333967	NA	NA	0.597354	NA	0.5395	0.0002723	0.3168	0.0517234	0.0399	0.0063	-0.0143	0.0135	0.0067	-0.0061	0.0018	0.0044	0.0203	0.0053	0.00801039	0.00781233	0.0160785	0.00965125	0.008847	0.0104	0.0078	0.0071	0.0056	0.0053	0.3081	0.3106	0.3358
rs8138001	SMC1B	WHR	W	22	44164504	g	a	1	0.049	0.5272	1.94e-05	0.000581713	0.254497	0.53108	0.188994	NA	NA	NA	NA	NA	0.0972408	NA	0.9799	0.273	0.000289	0.00183935	-0.0052	0.0323	-0.0174	0.0055	NA	NA	-0.0174	0.0055	-0.0079	0.0209	0.0082	0.0076	0.0152699	0.00878092	NA	NA	0.0153	0.0088	0.0072	0.0058	0.3425	0.3421	0.336
rs6883068	PRR16	HIPadjBMI	W	5	119823664	a	t	1	0.0144	0.3816	3.74e-06	7.53e-05	0.758964	0.799137	0.687664	NA	NA	NA	NA	NA	0.347056	NA	0.9447	0.3589	0.0002892	0.00284758	-0.0072	0.0357	-0.0046	0.0022	NA	NA	-0.0046	0.0022	-0.0066	0.0208	0.0082	0.0077	0.0149914	0.00864564	NA	NA	0.015	0.0086	0.0072	0.0057	0.6292	0.6306	0.6356
rs10973665	SHB	WHRadjBMI	W	9	38093118	t	c	1	0.035	0.606199	1.2e-05	0.000430918	0.762881	0.825926	0.884787	0.6808	0.2932	0.582768	NA	NA	0.42916	NA	0.333	0.9822	0.0002893	0.0119338	-0.0045	0.0378	0.0054	0.0024	0.0045	0.0134	0.0047	0.0069	-0.0001	0.0216	0.00872927	0.00863467	0.0179998	0.0106672	0.01078	0.01275	0.0092	0.0082	0.0063	0.0059	0.8137	0.8192	0.8194
rs198665	HIVEP2	WHRadjBMI	M	6	143196579	c	a	0.016	0.98	4.26e-06	0.131762	0.0236868	0.104435	0.931882	0.146046	0.6757	0.3736	0.325143	NA	NA	0.484031	NA	0.4831	0.0002937	0.167	0.0883689	0.034	0.011	0.0232	-0.0007	-0.0037	0.0092	0.0037	0.0033	0.0191	0.0068	0.00739421	0.00729836	0.0142583	0.00853373	0.008745	0.0103	0.0075	0.0066	0.0053	0.0049	0.6276	0.6318	0.6346
rs10886852	BRWD2	HIPadjBMI	W	10	122858586	t	c	1	0.0107	0.8888	2.56e-06	0.00130409	0.525972	0.885251	0.526136	NA	NA	NA	NA	NA	0.268173	NA	0.8433	0.8483	0.0003076	0.0164845	0.0015	0.0466	-0.0119	0.0016	NA	NA	-0.0119	0.0016	-0.0018	0.0267	0.0107	0.0099	0.0187648	0.0110868	NA	NA	0.0188	0.0111	0.0093	0.0074	0.1735	0.1718	0.1804
rs10962418	BNC2	HIPadjBMI	W	9	16387959	a	c	1	0.0152	0.7695	4.01e-06	0.0022001	0.0123086	0.477334	0.0739116	0.7112	0.6116	0.506552	NA	NA	0.571719	NA	0.1862	0.3405	0.0003119	0.0833579	0.0029	0.0428	0.0411	0.0073	-0.0038	0.006	0.0088	0.0067	0.0062	0.0214	0.0099	0.0093	0.0164192	0.0102731	0.01027	0.01172	0.0087	0.0077	0.0065	0.0059	0.2479	0.2455	0.2475
rs7963923	NUAK1	WHR	W	12	104782879	t	c	1	0.00617	0.7524	1.29e-06	0.000291235	0.286416	0.829776	0.41284	NA	NA	NA	NA	NA	0.209552	NA	0.4696	0.4367	0.000312	0.00425346	-0.0024	0.0341	-0.0152	-0.0018	NA	NA	-0.0152	-0.0018	-0.0052	0.0194	0.0076	0.007	0.0142587	0.00837251	NA	NA	0.0143	0.0084	0.0067	0.0054	0.4982	0.4949	0.5031
rs12927290	FAM92B	WCadjBMI	W	16	83899214	c	a	1	0.0255	0.591712	7.88e-06	0.00935456	0.645441	0.112169	0.144084	NA	NA	NA	NA	NA	0.924578	NA	0.4134	0.4995	0.0003225	0.0623301	0.0201	0.1444	0.0396	-0.1329	NA	NA	0.0396	-0.1329	0.0232	0.1084	0.037475	0.0323161	0.0860673	0.0836628	NA	NA	0.0861	0.0837	0.0344	0.0301	0.9772	0.9754	0.9797
rs10060005	RANBP3L	HEIGHT	W	5	36372834	a	c	1	0.0235	0.3635	7.07e-06	3.88e-05	0.5389	0.9112	0.64293	NA	NA	NA	NA	NA	0.331107	NA	0.6558	0.2726	0.0003316	0.00153498	-0.0064	0.0293	-0.0078	-0.001	NA	NA	-0.0078	-0.001	-0.0067	0.0189	0.007	0.0065	0.0127	0.009	NA	NA	0.0127	0.009	0.0061	0.0053	0.7524	0.7515	0.7414
rs11231808	SLC22A11	HIPadjBMI	W	11	64058917	g	a	1	0.0457	0.6626	1.75e-05	0.0069549	0.353091	0.598409	0.27495	NA	NA	NA	NA	NA	0.142583	NA	0.9882	0.9682	0.0003323	0.0247739	0.0035	0.0318	-0.0143	0.0045	NA	NA	-0.0143	0.0045	-0.0003	0.02	0.008	0.0074	0.0153994	0.00854393	NA	NA	0.0154	0.0085	0.0071	0.0056	0.5808	0.5729	0.5725
rs13269815	DEFA5	WC	M	8	6891039	g	t	0.0419	1	1.55e-05	0.3465	0.00913258	0.626462	0.735502	0.806776	NA	NA	NA	NA	NA	0.595202	NA	0.5891	0.0003416	0.6154	0.0151276	0.0334	0.0069	-0.0069	-0.0029	NA	NA	-0.0069	-0.0029	0.0242	0.0028	0.0077	0.0073	0.0142262	0.00860493	NA	NA	0.0142	0.0086	0.0068	0.0056	0.5891	0.5885	0.595
rs2834928	RUNX1	WHRadjBMI	W	21	35695290	t	c	0.983	0.0276	0.146017	8.7e-06	0.032789	0.233305	0.406132	0.528396	0.2139	0.9296	0.446531	NA	NA	0.788387	NA	0.1087	0.02831	0.0003574	0.414907	0.0106	0.032	0.0189	0.0075	0.0112	0.0009	0.0131	0.0047	0.0118	0.0178	0.00729151	0.00719556	0.0158762	0.00904169	0.00905	0.01061	0.0079	0.0069	0.0054	0.005	0.6989	0.7001	0.703
rs2382948	LMF1	WCadjBMI	W	16	965984	a	g	1	0.00934	0.618901	2.15e-06	0.000164359	0.522338	0.736236	0.463759	0.296395	0.755529	0.616346	NA	NA	0.822847	NA	0.4266	0.7093	0.0003618	0.0305039	-0.0027	0.0247	0.0095	-0.0029	0.008	0.0026	0.0083	-0.0001	0.0016	0.014	0.00542814	0.00521227	0.0148496	0.00860937	0.007624	0.008329	0.0068	0.006	0.0042	0.0039	0.3613	0.3626	0.3536
rs10418716	NFIX	BMI	M	19	13016405	c	a	0.00817	1	1.82e-06	0.5852	4.31e-05	0.256	0.6919	0.238849	0.682336	0.0229541	0.0341489	NA	NA	0.678512	NA	0.2597	0.0003869	0.602	0.0242045	0.0732	-0.0081	0.0253	-0.0065	-0.0075	0.0445	0.0057	0.0145	0.0369	0.005	0.0153	0.0148	0.0223	0.0164	0.018325	0.0195673	0.0142	0.0126	0.0104	0.0096	0.0508	0.0494	0.1785
rs13156223	PIK3R1	HEIGHT	M	5	67561296	g	c	0.0264	1	8.26e-06	0.4769	0.00216807	0.4905	0.2907	0.212785	NA	NA	NA	NA	NA	0.879783	NA	0.6471	0.0004267	0.2302	0.0575925	0.0324	0.0048	-0.0089	0.0097	NA	NA	-0.0089	0.0097	0.0224	0.0065	0.0073	0.0067	0.0129	0.0092	NA	NA	0.0129	0.0092	0.0064	0.0054	0.7638	0.7636	0.7601
rs10925605	ZP4	BMI	W	1	236513033	c	a	1	0.0281	0.7842	8.99e-06	0.00215049	0.3183	0.8954	0.452094	NA	NA	NA	NA	NA	0.768365	NA	0.4887	0.4508	0.0004454	0.081336	0.0021	0.0327	0.0126	0.0012	NA	NA	0.0126	0.0012	0.005	0.0202	0.0077	0.0074	0.0126	0.0091	NA	NA	0.0126	0.0091	0.0066	0.0057	0.5037	0.5017	0.4893
rs841859	SLC2A1	HIPadjBMI	M	1	43140462	t	c	0.0255	1	7.89e-06	0.6872	0.000230325	0.299926	0.116098	0.883846	NA	NA	NA	NA	NA	0.55683	NA	0.06045	0.0004567	0.1808	0.000356414	0.0498	-0.0042	-0.0222	-0.0187	NA	NA	-0.0222	-0.0187	0.0345	-0.0105	0.0111	0.0104	0.0214163	0.0119005	NA	NA	0.0214	0.0119	0.0099	0.0078	0.8478	0.8467	0.8424
rs11874286	BRUNOL4	WEIGHT	M	18	34418247	g	a	0.014	0.963	3.61e-06	0.08476	0.0217184	NA	NA	NA	0.919048	0.0764398	0.131504	NA	NA	0.917284	NA	0.2683	0.0004802	0.01488	0.491053	0.0343	0.0124	NA	NA	-0.0009	0.0175	-0.0009	0.0175	0.0198	0.0142	0.0074	0.0072	NA	NA	0.00885535	0.00987737	0.00885535	0.00987737	0.0057	0.0058	0.2518	0.2505	NA
rs6442263	VGLL4	HEIGHT	M	3	11610166	a	g	0.0451	0.955	1.72e-05	0.07135	0.034152	0.5279	0.047	0.0754303	NA	NA	NA	NA	NA	0.953011	NA	0.2118	0.0004817	0.008928	0.360723	0.037	0.0144	-0.0101	0.0229	NA	NA	-0.0101	0.0229	0.0264	0.0172	0.0086	0.008	0.016	0.0115	NA	NA	0.016	0.0115	0.0076	0.0066	0.8442	0.8422	0.8048
rs7502514	MED24	BMI	W	17	35442370	g	a	1	0.0252	0.9531	7.76e-06	0.00113004	0.4303	0.9585	0.491573	0.0022729	0.300072	0.15433	NA	NA	0.844806	NA	0.05125	0.1148	0.0005009	0.216953	0.0004	0.029	-0.0085	0.0004	0.0225	0.0083	0.0126	0.0042	0.0072	0.0148	0.0068	0.0065	0.0108	0.0077	0.00737211	0.00800943	0.0061	0.0056	0.0045	0.0042	0.6208	0.6202	0.6165
rs8058512	CPNE2	HIP	W	16	55709297	t	c	0.985	0.0457	0.1554	1.75e-05	3.68e-05	0.265468	0.38154	0.152713	0.564669	0.559186	0.376164	NA	NA	0.0721368	NA	0.9511	0.08832	0.000553	0.000310308	-0.0135	0.0391	-0.0188	0.0085	-0.0051	0.006	-0.0081	0.0073	-0.0103	0.0193	0.0095	0.0091	0.0168828	0.0097136	0.00885539	0.0102731	0.0078	0.0071	0.006	0.0056	0.716	0.7168	0.7059
rs11038081	CD82	HIPadjBMI	M	11	44597053	a	g	0.044	1	1.67e-05	0.6206	0.000998299	0.955482	0.427441	0.658947	NA	NA	NA	NA	NA	0.666966	NA	0.5044	0.0005891	0.363	0.0171737	0.1305	0.0111	-0.0023	0.018	NA	NA	-0.0023	0.018	0.0839	0.0145	0.0303	0.0224	0.0412009	0.0226821	NA	NA	0.0412	0.0227	0.0244	0.0159	0.8666	0.8603	0.8741
rs6759822	STK39	HIP	W	2	168715739	t	c	1	0.0425	0.3695	1.58e-05	0.0144894	0.884131	0.622905	0.799977	NA	NA	NA	NA	NA	0.40223	NA	0.6533	0.4628	0.0006007	0.0577958	0.0494	0.2313	0.0079	0.027	NA	NA	0.0079	0.027	0.0283	0.1316	0.055	0.0536	0.054208	0.0549074	NA	NA	0.0542	0.0549	0.0386	0.0384	0.1054	0.1142	0.8935
rs7016498	TMEM55A	WHR	M	8	92119780	t	g	0.0104	0.958	2.48e-06	0.07533	1.79e-06	0.10491	0.407263	0.0660786	0.5666	0.3038	0.234392	NA	NA	0.445799	NA	0.8118	0.0007116	0.2761	0.00130772	0.0397	-0.014	0.0264	-0.0077	-0.005	0.0104	0.002	0.0006	0.0192	-0.0056	0.0084	0.0079	0.0162812	0.00929144	0.0087	0.0101	0.0077	0.0068	0.0057	0.0052	0.2967	0.2949	0.3056
rs12438064	SQRDL	BMI	W	15	44310007	t	c	0.984	0.0434	0.1521	1.63e-05	0.0343664	0.6098	0.7832	0.801227	0.130734	0.168821	1	NA	NA	0.571294	NA	0.2208	0.09394	0.0007171	0.266279	0.0099	0.0289	-0.0055	-0.0022	0.0113	0.0113	0.0059	0.0044	0.0077	0.0147	0.0069	0.0067	0.0108	0.008	0.00747743	0.0082122	0.0061	0.0057	0.0046	0.0043	0.4046	0.4027	0.3987
rs12864716	KLHL1	HIPadjBMI	W	13	68001874	t	g	1	0.05	0.8819	2e-05	0.0017061	0.291912	0.731628	0.450468	NA	NA	NA	NA	NA	0.769791	NA	0.4084	0.6897	0.0007507	0.0748313	-0.0013	0.0347	0.0158	0.003	NA	NA	0.0158	0.003	0.003	0.02	0.0087	0.0081	0.0149914	0.00874735	NA	NA	0.015	0.0087	0.0075	0.0059	0.6462	0.6447	0.6621
rs12244278	ADARB2	WC	M	10	2348532	a	g	0.0378	1	1.35e-05	0.4266	0.0062522	0.355618	0.875902	0.382654	NA	NA	NA	NA	NA	0.80442	NA	0.7083	0.0007518	0.4775	0.0331025	0.0441	0.0076	-0.0168	0.0018	NA	NA	-0.0168	0.0018	0.0298	0.0053	0.0101	0.0096	0.0181892	0.0117806	NA	NA	0.0182	0.0118	0.0088	0.0074	0.7561	0.7591	0.7689
rs6813967	SMARCA5	HIP	W	4	144632451	g	a	1	0.0456	0.4954	1.75e-05	0.000383522	0.268974	0.885847	0.385604	NA	NA	NA	NA	NA	0.802336	NA	0.4715	0.9763	0.0007665	0.0293795	-0.0069	0.0409	0.019	0.0016	NA	NA	0.019	0.0016	-0.0003	0.0243	0.0101	0.0095	0.0171879	0.0111451	NA	NA	0.0172	0.0111	0.0087	0.0072	0.3914	0.3921	0.3974
rs11048689	ITPR2	WCadjBMI	M	12	26848668	g	a	0.0292	1	9.4e-06	0.807521	0.000566969	0.592109	0.791898	0.742507	0.431032	0.252558	0.743324	NA	NA	0.461449	NA	0.4472	0.0008156	0.5575	0.00431454	0.0296	-0.0016	0.0105	0.0031	-0.0083	-0.0132	-0.004	-0.0052	0.0182	-0.003	0.00668079	0.00656746	0.0195975	0.0117493	0.010612	0.01154	0.0093	0.0082	0.0054	0.0051	0.8459	0.8479	0.8506
rs4794779	GPR179	WHRadjBMI	M	17	33745974	c	a	0.0469	0.998	1.82e-05	0.31105	0.0173645	0.567144	0.209462	0.860235	0.8723	0.8182	0.938464	NA	NA	0.663511	NA	0.2721	0.0008335	0.1356	0.162329	0.0537	0.0126	0.0143	0.0194	0.0023	0.004	0.0054	0.0126	0.0297	0.0126	0.0125291	0.012438	0.0248762	0.015442	0.01464	0.01734	0.0126	0.0115	0.0089	0.0084	0.9104	0.9118	0.9095
rs952503	PCSK5	HIP	W	9	78021235	a	g	1	0.0267	0.9093	8.38e-06	0.00200437	0.921674	0.81587	0.970619	NA	NA	NA	NA	NA	0.485585	NA	0.8026	0.8819	0.0008405	0.047906	0.001	0.0373	0.0014	0.002	NA	NA	0.0014	0.002	0.0011	0.0201	0.0088	0.0084	0.0142385	0.00858887	NA	NA	0.0142	0.0086	0.0075	0.006	0.6273	0.6275	0.6246
rs17476669	NRXN1	WC	W	2	50579975	g	a	0.998	0.0429	0.3384	1.6e-05	0.0175395	0.526756	0.976767	0.570392	NA	NA	NA	NA	NA	0.28799	NA	0.7637	0.5747	0.0008572	0.0919844	0.0072	0.0307	-0.0092	0.0002	NA	NA	-0.0092	0.0002	0.0037	0.0182	0.0075	0.0071	0.014531	0.00850249	NA	NA	0.0145	0.0085	0.0067	0.0054	0.583	0.5834	0.6
rs7628649	ADIPOQ	HIP	M	3	188068075	c	t	0.0017	1	2.61e-07	0.367	0.00105579	0.982306	0.68838	0.833565	0.801091	0.055469	0.163208	NA	NA	0.800559	NA	0.189	0.0008573	0.07495	0.183938	0.0835	0.0135	-0.0006	0.0057	0.0036	0.0319	0.0027	0.0167	0.0332	0.0156	0.0162	0.015	0.0270532	0.0142125	0.0142894	0.0166564	0.0126	0.0108	0.0099	0.0088	0.904	0.9011	0.9046
rs6121796	CDH4	WHR	W	20	59745782	t	g	1	0.022	0.8238	6.49e-06	0.00298144	0.519158	0.841409	0.507124	NA	NA	NA	NA	NA	0.743972	NA	0.8755	0.6175	0.0008771	0.0878677	0.0019	0.0355	0.0103	-0.0019	NA	NA	0.0103	-0.0019	0.0037	0.0202	0.0085	0.0079	0.0159778	0.00949565	NA	NA	0.016	0.0095	0.0075	0.0061	0.4671	0.4658	0.4413
rs3739516	GCNT1	HEIGHT	W	9	78279585	g	c	1	0.0307	0.6347	1.01e-05	0.000202176	0.7767	0.6799	0.99456	NA	NA	NA	NA	NA	0.502563	NA	0.6176	0.5819	0.0008931	0.010258	-0.0034	0.0298	-0.0036	-0.0037	NA	NA	-0.0036	-0.0037	-0.0034	0.0179	0.0072	0.0067	0.0127	0.009	NA	NA	0.0127	0.009	0.0063	0.0054	0.2432	0.2444	0.2438
rs4773844	ABCC4	HIP	M	13	94653501	t	c	0.0124	1	3.09e-06	0.8926	0.000315485	0.116943	0.652241	0.105827	NA	NA	NA	NA	NA	0.94372	NA	0.7025	0.0008961	0.836	0.0135816	0.0477	-0.0013	-0.0287	0.0047	NA	NA	-0.0287	0.0047	0.0296	0.0015	0.0102	0.0096	0.0183067	0.0104293	NA	NA	0.0183	0.0104	0.0089	0.0071	0.2115	0.2142	0.2087
rs1487940	NCAM2	WC	M	21	20525155	t	c	0.0489	1	1.93e-05	0.5491	0.000225451	0.242224	0.318063	0.60495	NA	NA	NA	NA	NA	0.694642	NA	0.1473	0.0009156	0.2726	0.00112084	0.0424	-0.0056	-0.0232	-0.0115	NA	NA	-0.0232	-0.0115	0.0294	-0.0079	0.0099	0.0093	0.0199167	0.0114732	NA	NA	0.0199	0.0115	0.0089	0.0072	0.1738	0.1716	0.1667
rs9564659	KLHL1	BMI	W	13	69614425	t	g	1	0.0468	0.9286	1.81e-05	0.00180474	0.5552	0.9601	0.644258	NA	NA	NA	NA	NA	0.32619	NA	0.7016	0.8215	0.00101	0.0182362	0.0006	0.0278	-0.0066	-0.0004	NA	NA	-0.0066	-0.0004	-0.0013	0.0166	0.0067	0.0065	0.0112	0.008	NA	NA	0.0112	0.008	0.0057	0.005	0.3368	0.3392	0.3315
rs6992171	MSC	WC	W	8	72794644	t	g	1	0.0481	0.8441	1.88e-05	0.00337434	0.908177	0.991995	0.915927	NA	NA	NA	NA	NA	0.541456	NA	0.9631	0.8202	0.001026	0.0576906	0.0015	0.0309	0.0017	-0.0001	NA	NA	0.0017	-0.0001	0.0015	0.0181	0.0076	0.0072	0.0150391	0.00860493	NA	NA	0.015	0.0086	0.0068	0.0055	0.5471	0.5479	0.5552
rs1273511	CYP4F22	WC	M	19	15490819	c	g	0.0131	1	3.32e-06	0.3935	0.00198691	0.690436	0.500987	0.967247	NA	NA	NA	NA	NA	0.483905	NA	0.4342	0.001091	0.9457	0.010457	0.2142	0.0339	-0.0214	-0.024	NA	NA	-0.0214	-0.024	0.1142	0.0018	0.0461	0.0397	0.053653	0.035649	NA	NA	0.0537	0.0356	0.035	0.0265	0.0302	0.0307	0.0281
rs4856389	GBE1	WHR	M	3	82590686	a	t	0.0174	1	4.78e-06	0.7023	0.000209099	0.337918	0.255622	0.157058	0.3695	0.04027	0.0278327	NA	NA	0.270665	NA	0.8504	0.001099	0.5055	0.00415066	0.0489	-0.0038	-0.0188	0.013	0.0096	-0.0254	0.0031	-0.0046	0.0231	-0.0043	0.0107	0.0099	0.0196183	0.0114356	0.0107	0.0124	0.0094	0.0084	0.0071	0.0064	0.8292	0.8307	0.8257
rs11594014	ZNF503	BMI	M	10	76958051	c	t	0.035	1	1.2e-05	0.4607	0.00361803	0.4169	0.1551	0.867314	0.991292	0.759784	0.810578	NA	NA	0.692612	NA	0.2201	0.001183	0.1542	0.153832	0.0383	0.006	0.011	0.0137	0.0001	0.0031	0.0035	0.0087	0.0186	0.0075	0.0087	0.0081	0.0135	0.0096	0.00916248	0.0101385	0.0076	0.007	0.0057	0.0053	0.809	0.8091	0.7524
rs1539330	HHEX	HIP	W	10	94492718	c	t	1	0.0181	0.5391	5.05e-06	0.00702191	0.103477	0.993707	0.148178	NA	NA	NA	NA	NA	0.0784769	NA	0.4233	0.7373	0.001221	0.0256652	0.0085	0.0573	-0.0361	0.0001	NA	NA	-0.0361	0.0001	-0.0039	0.0289	0.0138	0.0126	0.0221714	0.0126788	NA	NA	0.0222	0.0127	0.0117	0.0089	0.8617	0.8613	0.8514
rs17732997	MITF	WEIGHT	M	3	70553524	g	c	0.0371	0.997	1.31e-05	0.2726	0.0100396	NA	NA	NA	0.844898	0.230761	0.266741	NA	NA	0.84645	NA	0.5113	0.001223	0.1114	0.259127	0.028	0.0068	NA	NA	-0.0015	0.0102	-0.0015	0.0102	0.0159	0.008	0.0064	0.0062	NA	NA	0.00766743	0.00851135	0.00766743	0.00851135	0.0049	0.005	0.4167	0.4183	NA
rs11591606	CUBN	HIP	W	10	16951121	t	c	1	0.023	0.5145	6.91e-06	0.0124397	0.7259	0.9507	0.799152	NA	NA	NA	NA	NA	0.598305	NA	0.7989	0.4693	0.001274	0.154456	0.0136	0.08	0.0087	0.0011	NA	NA	0.0087	0.0011	0.0116	0.0406	0.0209	0.0178	0.0248157	0.0177912	NA	NA	0.0248	0.0178	0.016	0.0126	0.1704	0.1717	0.1661
rs4899873	FLRT2	HIPadjBMI	M	14	85111046	t	c	0.046	1	1.77e-05	0.6733	0.00307923	0.249601	0.610084	0.441205	NA	NA	NA	NA	NA	0.77396	NA	0.3135	0.00128	0.9748	0.0108434	0.0912	0.0084	-0.0445	-0.0111	NA	NA	-0.0445	-0.0111	0.0599	-0.0005	0.0212	0.0199	0.0386514	0.0217667	NA	NA	0.0387	0.0218	0.0186	0.0147	0.959	0.9588	0.9573
rs26991	MCC	WEIGHT	M	5	112816439	t	c	0.0139	0.992	3.56e-06	0.208	0.00831628	NA	NA	NA	0.638948	0.0997986	0.0952018	NA	NA	0.937529	NA	0.4484	0.001451	0.04642	0.420128	0.0323	0.0085	NA	NA	-0.0038	0.0147	-0.0038	0.0147	0.0169	0.0108	0.007	0.0068	NA	NA	0.0080994	0.00893166	0.0080994	0.00893166	0.0053	0.0054	0.3548	0.3527	NA
rs7097930	CUGBP2	WCadjBMI	M	10	10349551	c	t	0.0353	1	1.22e-05	0.783179	0.000828754	0.153906	0.76145	0.250786	NA	NA	NA	NA	NA	0.870837	NA	0.3571	0.001463	0.7192	0.0297798	0.5639	0.0286	-0.3431	0.0908	NA	NA	-0.3431	0.0908	0.3616	0.0353	0.128918	0.103933	0.240625	0.2991	NA	NA	0.2406	0.2991	0.1136	0.0982	0.9893	0.9907	0.9901
rs17197261	OR10G3	HIPadjBMI	W	14	21108002	c	a	1	0.0307	0.8677	1.01e-05	0.00245768	0.569814	0.873813	0.661761	NA	NA	NA	NA	NA	0.334324	NA	0.6848	0.9149	0.001523	0.041473	0.0021	0.0525	-0.0142	-0.0021	NA	NA	-0.0142	-0.0021	-0.0012	0.028	0.0126	0.0119	0.0249857	0.0132227	NA	NA	0.025	0.0132	0.0113	0.0088	0.1371	0.1351	0.1328
rs10739502	TLR4	WHR	W	9	119576335	t	g	1	0.0414	0.55	1.52e-05	0.000580812	0.583658	0.796174	0.720327	NA	NA	NA	NA	NA	0.361623	NA	0.6234	0.4339	0.00172	0.0110681	-0.0051	0.0336	-0.0092	-0.0024	NA	NA	-0.0092	-0.0024	-0.0059	0.0187	0.0085	0.0078	0.0167868	0.00929144	NA	NA	0.0168	0.0093	0.0076	0.006	0.2899	0.2915	0.2862
rs9311099	ARPP-21	HIPadjBMI	W	3	35540319	g	c	1	0.049	0.6753	1.94e-05	0.000865204	0.131916	0.910733	0.165986	NA	NA	NA	NA	NA	0.911866	NA	0.5028	0.6879	0.001921	0.11076	-0.0048	0.045	0.0295	-0.0013	NA	NA	0.0295	-0.0013	0.004	0.0241	0.0115	0.0105	0.0195806	0.0115953	NA	NA	0.0196	0.0116	0.0099	0.0078	0.1485	0.1505	0.1598
rs40055	PIK3R1	WC	M	5	67683590	c	t	0.0277	1	8.8e-06	0.5906	0.00267758	0.0306441	0.724929	0.0810298	NA	NA	NA	NA	NA	0.957062	NA	0.176	0.002555	0.8553	0.0246698	0.039	0.0044	-0.0384	-0.0035	NA	NA	-0.0384	-0.0035	0.0238	0.0011	0.0088	0.0082	0.0177827	0.00983421	NA	NA	0.0178	0.0098	0.0079	0.0063	0.7561	0.7542	0.7664
rs338220	DLG1	HIP	W	3	198513793	c	t	0.87	0.00883	0.02183	2.01e-06	0.00359487	0.625351	0.338711	0.758225	NA	NA	NA	NA	NA	0.381833	NA	0.3025	0.06144	0.002701	0.327163	0.3567	1.1913	0.0657	0.1213	NA	NA	0.0657	0.1213	0.1903	0.3394	0.1555	0.2506	0.134554	0.126788	NA	NA	0.1346	0.1268	0.1018	0.1131	0.9751	0.9734	0.9782
rs7798199	THSD7A	WC	W	7	11820135	a	g	0.998	0.0218	0.288	6.43e-06	0.0146012	0.568036	0.209807	0.864374	NA	NA	NA	NA	NA	0.566665	NA	0.1722	0.4682	0.003314	0.176436	0.0091	0.0369	-0.0107	-0.0144	NA	NA	-0.0107	-0.0144	0.0057	0.0196	0.0086	0.0082	0.0187989	0.0114732	NA	NA	0.0188	0.0115	0.0078	0.0067	0.5999	0.6025	0.6024
rs4757844	NAV2	WHR	M	11	19746096	a	g	0.00373	0.975	6.9e-07	0.1156	0.00946089	0.792806	0.515373	0.551112	0.6587	0.05263	0.222367	NA	NA	0.384736	NA	0.3005	0.00349	0.7207	0.0616612	0.0546	0.0163	-0.0051	0.0089	-0.005	-0.0256	-0.005	-0.009	0.0214	0.0025	0.011	0.0104	0.0194161	0.0136819	0.0113	0.0132	0.0098	0.0095	0.0073	0.007	0.8341	0.8346	0.8333
rs1690278	GNS	HIPadjBMI	W	12	63419911	c	g	0.99	0.0393	0.1935	1.42e-05	0.0353707	0.467919	0.587522	0.357984	NA	NA	NA	NA	NA	0.815966	NA	0.9039	0.1355	0.003557	0.519883	0.0107	0.0335	0.0114	-0.0048	NA	NA	0.0114	-0.0048	0.0109	0.0169	0.0082	0.0077	0.0157053	0.00884907	NA	NA	0.0157	0.0088	0.0073	0.0058	0.5392	0.5361	0.5295
rs10164112	STARD6	HIP	W	18	50135378	t	c	0.989	0.0343	0.1798	1.17e-05	0.0443836	0.110834	0.767476	0.210322	NA	NA	NA	NA	NA	0.88961	NA	0.2912	0.04055	0.003569	0.966659	0.0169	0.05	0.024	0.0026	NA	NA	0.024	0.0026	0.0198	0.0203	0.0126	0.0114	0.0150521	0.00879336	NA	NA	0.0151	0.0088	0.0097	0.007	0.607	0.61	0.5764
rs12471022	DPP10	BMI	W	2	116028529	a	t	1	0.0209	0.4136	6.1e-06	0.00597486	0.0891	0.8927	0.157689	0.560735	0.983449	0.669246	NA	NA	0.414193	NA	0.7258	0.7793	0.003714	0.0773088	0.0325	0.175	-0.1239	-0.006	0.0261	-0.0011	-0.0151	-0.004	0.0077	0.0742	0.0398	0.0387	0.0729	0.0445	0.0448646	0.0530245	0.0382	0.0341	0.0276	0.0256	0.9855	0.9852	0.9855
rs3843558	GRHL2	BMI	W	8	102570410	g	a	0.955	0.0149	0.07007	3.91e-06	9.37e-07	0.6618	0.781	0.876821	0.602467	0.756901	0.533202	NA	NA	0.692636	NA	0.654	0.5514	0.004019	0.012428	-0.0859	0.2263	0.0321	0.0175	0.0226	-0.0161	0.0251	-0.0025	-0.0175	0.0893	0.0474	0.049	0.0734	0.0629	0.0433901	0.0520106	0.0374	0.0401	0.0294	0.031	0.9862	0.987	0.9847
rs2133165	TRAF6	WHR	M	11	36508823	g	a	0.0316	1	1.05e-05	0.414	9.31e-05	0.0349877	0.567787	0.126208	NA	NA	NA	NA	NA	0.934731	NA	0.1156	0.00443	0.3198	0.00438961	0.0589	-0.0099	-0.0516	-0.0084	NA	NA	-0.0516	-0.0084	0.0335	-0.0093	0.0134	0.0121	0.0244724	0.0147029	NA	NA	0.0245	0.0147	0.0118	0.0093	0.8239	0.8279	0.8613
rs12592508	C15orf33	WHRadjBMI	M	15	47460180	a	t	0.0197	1	5.64e-06	0.450233	0.000120862	0.604054	0.267041	0.303688	0.2238	0.9373	0.453162	NA	NA	0.492014	NA	0.2327	0.005187	0.2385	0.00449148	0.0317	-0.0052	0.0075	-0.0095	-0.0108	-0.0008	-0.0058	-0.006	0.0143	-0.0056	0.00698342	0.00688718	0.0143594	0.00853373	0.008847	0.01051	0.0075	0.0066	0.0051	0.0048	0.3662	0.3668	0.3883
rs3948759	MYO18B	BMI	M	22	24664630	c	a	0.0371	0.968	1.31e-05	0.09484	0.0320205	0.4613	0.6216	0.731006	0.908063	0.92426	0.871419	NA	NA	0.473184	NA	0.6157	0.005281	0.4209	0.136363	0.0306	0.0112	-0.0093	-0.0042	0.0009	-0.0008	-0.0019	-0.0025	0.0134	0.0036	0.007	0.0067	0.0126	0.0085	0.00779337	0.00841497	0.0066	0.006	0.0048	0.0045	0.6726	0.6652	0.6701
rs190488	NR3C1	WC	W	5	142650501	g	t	1	0.0122	0.7433	3.05e-06	0.00178454	0.610258	0.899733	0.702611	0.101	0.52	0.0911181	NA	NA	0.932357	NA	0.4057	0.1468	0.005551	0.434389	0.0026	0.0352	0.0076	0.0011	0.0136	-0.0059	0.0122	-0.0023	0.0078	0.0135	0.0079	0.0075	0.0148359	0.00891225	0.008319	0.00912	0.0073	0.0064	0.0054	0.0049	0.3133	0.3133	0.3226
rs28819715	SPATA18	HIPadjBMI	M	4	52888317	a	g	0.0486	1	1.92e-05	0.602	0.000646115	0.914992	0.664974	0.838329	NA	NA	NA	NA	NA	0.421267	NA	0.6899	0.006043	0.5147	0.0142009	0.1959	-0.026	-0.0043	-0.0148	NA	NA	-0.0043	-0.0148	0.0831	-0.0184	0.0458	0.0499	0.0402831	0.0341757	NA	NA	0.0403	0.0342	0.0303	0.0282	0.3259	0.3148	0.3503
rs10795044	PITRM1	HIP	M	10	3451722	t	c	0.0139	0.996	3.57e-06	0.2602	0.0074923	0.318489	0.350124	0.663109	0.324766	0.57046	0.246242	NA	NA	0.844325	NA	0.5928	0.006285	0.124	0.321326	0.0517	0.0119	0.0209	0.0107	-0.0109	0.0073	-0.004	0.0092	0.0202	0.0103	0.0112	0.0106	0.0209509	0.0114518	0.0110692	0.0128663	0.0098	0.0086	0.0074	0.0067	0.1761	0.1765	0.1612
rs35550489	ZNF516	WHRadjBMI	W	18	72454377	g	a	0.964	0.0325	0.0866609	1.09e-05	0.0385998	0.837498	0.319044	0.544859	0.5065	0.7481	0.848738	NA	NA	0.502015	NA	0.3643	0.1577	0.006432	0.257594	0.0417	0.1135	0.0103	0.0549	0.0088	0.005	0.0089	0.0088	0.016	0.0355	0.0243393	0.0258012	0.0502579	0.0550629	0.01322	0.01571	0.0128	0.0151	0.0113	0.013	0.1248	0.1252	0.115
rs1119723	UQCRFS1	HIP	M	19	33260354	g	t	0.0432	1	1.62e-05	0.6499	0.00351966	0.069819	0.376834	0.0401933	NA	NA	NA	NA	NA	0.977983	NA	0.8646	0.007085	0.3462	0.128982	0.0383	0.0038	-0.026	0.0075	NA	NA	-0.026	0.0075	0.0203	0.0056	0.0089	0.0084	0.0143402	0.00848662	NA	NA	0.0143	0.0085	0.0076	0.006	0.6221	0.6205	0.6322
rs650913	FAM5C	BMI	W	1	189030715	c	t	1	0.0318	0.4496	1.06e-05	0.00723788	0.8003	0.6396	0.944203	0.18466	0.948932	0.30268	NA	NA	0.831044	NA	0.7185	0.2265	0.009499	0.369248	0.0049	0.0276	-0.0027	-0.0036	0.0095	-0.0005	0.0057	-0.0021	0.0053	0.0107	0.0065	0.0063	0.0107	0.0077	0.00716148	0.00780666	0.006	0.0055	0.0044	0.0041	0.4793	0.487	0.4857
rs10980410	SVEP1	WHR	W	9	112296996	g	c	1	0.0429	0.8925	1.6e-05	0.00431052	0.641905	0.331761	0.915367	0.4525	0.1831	0.590417	NA	NA	0.441764	NA	0.6056	0.7778	0.01295	0.0595375	0.0015	0.0429	0.0087	0.011	-0.0071	-0.0147	-0.0039	-0.0022	-0.0019	0.0153	0.0111	0.0099	0.0187082	0.0113335	0.0095	0.011	0.0085	0.0079	0.0067	0.0062	0.76	0.7624	0.7443
rs17025323	C2orf29	WHRadjBMI	W	2	101185491	g	a	0.998	0.0459	0.33612	1.77e-05	0.0182071	0.95718	0.8077	0.863357	0.7437	0.244	0.258955	NA	NA	0.716238	NA	0.7866	0.3918	0.01471	0.303473	0.0081	0.0353	-0.0009	0.0024	0.0031	-0.0132	0.0021	-0.0043	0.0051	0.0134	0.00842118	0.0082235	0.0166852	0.00985443	0.00966	0.01132	0.0084	0.0074	0.0059	0.0055	0.2424	0.2439	0.2445
rs2975424	CSGALNACT1	HIPadjBMI	W	8	19538066	t	c	1	0.0323	0.4571	1.08e-05	0.0105145	0.496189	0.197111	0.203006	NA	NA	NA	NA	NA	0.892807	NA	0.4466	0.3255	0.01513	0.456069	0.0079	0.0436	0.0127	-0.0143	NA	NA	0.0127	-0.0143	0.0091	0.0179	0.0106	0.0099	0.0186628	0.0110868	NA	NA	0.0187	0.0111	0.0092	0.0074	0.8164	0.8162	0.8185
rs1573163	SRC	WHRadjBMI	W	20	35503067	g	a	1	0.0279	0.699914	8.89e-06	0.000690136	0.546792	0.105082	0.699473	0.549	0.8745	0.717053	NA	NA	0.748274	NA	0.2476	0.6976	0.01568	0.0646653	-0.0038	0.0411	-0.011	-0.0193	0.0145	0.0033	-0.0018	-0.0137	-0.0032	0.0166	0.00985894	0.00925144	0.0182021	0.0118863	0.0242	0.02071	0.0145	0.0103	0.0082	0.0069	0.4362	0.4334	0.401
rs11702396	ERG	WHRadjBMI	W	21	38670394	g	a	1	0.0118	0.452183	2.9e-06	0.00452732	0.957576	0.168983	0.447735	0.07255	0.8807	0.282625	NA	NA	0.350182	NA	0.06063	0.5738	0.01984	0.0432053	0.0105	0.0654	0.0015	-0.0237	-0.0289	-0.0029	-0.0217	-0.0144	-0.0056	0.022	0.0139668	0.01398	0.0288199	0.0171691	0.01607	0.01907	0.014	0.0128	0.0099	0.0094	0.9356	0.9357	0.9299
rs1471896	NRG1	BMI	M	8	32255927	c	t	0.014	0.772	3.62e-06	0.008933	6.69e-08	0.2607	0.872	0.564886	NA	NA	NA	NA	NA	0.712664	NA	0.3235	0.02533	0.04637	0.00306041	0.5789	-0.3624	-0.1249	-0.0231	NA	NA	-0.1249	-0.0231	0.1857	-0.1985	0.125	0.1386	0.1111	0.1434	NA	NA	0.1111	0.1434	0.083	0.0997	0.9878	0.987	0.5809
rs6737011	SLC8A1	HIP	W	2	40504646	g	a	1	0.0284	0.6497	9.07e-06	0.00483895	0.210551	0.148975	0.728045	NA	NA	NA	NA	NA	0.366475	NA	0.06011	0.7996	0.02768	0.114304	0.0038	0.0353	-0.0177	-0.0121	NA	NA	-0.0177	-0.0121	-0.0018	0.0128	0.0084	0.008	0.0141368	0.00838437	NA	NA	0.0141	0.0084	0.0072	0.0058	0.4697	0.4658	0.4602
rs1969391	PEG10	WHR	W	7	94152060	g	a	1	0.0286	0.6887	9.17e-06	0.000626971	0.0421861	0.0771439	0.386762	NA	NA	NA	NA	NA	0.195624	NA	0.01067	0.1827	0.03005	0.0165474	-0.0049	0.051	-0.0452	-0.0231	NA	NA	-0.0452	-0.0231	-0.0142	0.0187	0.0122	0.0115	0.0222476	0.0130693	NA	NA	0.0222	0.0131	0.0107	0.0086	0.8912	0.8912	0.8916
rs2777860	APBA1	WHR	M	9	71218143	a	g	0.0156	0.913	4.13e-06	0.03605	0.0497282	0.428124	0.401199	0.777444	0.003723	0.5319	0.0151225	NA	NA	0.990245	NA	0.4994	0.1221	0.03079	0.747714	0.0355	0.0152	0.0121	0.0072	-0.0238	0.006	-0.0158	0.0067	0.0081	0.0104	0.0077	0.0073	0.0152699	0.00857671	0.0082	0.0096	0.0072	0.0064	0.0053	0.0048	0.4416	0.442	0.4696
rs308071	OCM	HIP	W	7	5861701	g	c	1	0.0333	0.9062	1.13e-05	0.00151332	0.738988	0.23044	0.370801	NA	NA	NA	NA	NA	0.809872	NA	0.3785	0.9365	0.03097	0.21443	-0.0023	0.0795	0.0102	-0.0206	NA	NA	0.0102	-0.0206	0.0013	0.0269	0.0195	0.0181	0.0306128	0.0171777	NA	NA	0.0306	0.0172	0.0164	0.0125	0.0796	0.0767	0.0739
rs4681770	FLNB	WC	W	3	57938612	a	g	1	0.0267	0.3979	8.37e-06	0.000120275	0.991045	0.520819	0.732586	0.6511	0.4841	0.38155	NA	NA	0.823061	NA	0.6711	0.8042	0.03289	0.104153	-0.0068	0.0336	0.0002	-0.0056	0.0035	-0.006	0.0028	-0.0058	-0.0013	0.0102	0.008	0.0075	0.0148359	0.00880981	0.007792	0.008608	0.0069	0.0062	0.0052	0.0048	0.6343	0.6354	0.6415
rs17699284	CACNG1	HIP	W	17	62470885	t	a	1	0.0465	0.4756	1.8e-05	0.00037477	0.0550298	0.139898	0.0141695	NA	NA	NA	NA	NA	0.991853	NA	0.7711	0.6667	0.0473	0.378067	-0.021	0.1176	0.0882	-0.0403	NA	NA	0.0882	-0.0403	0.0107	0.0384	0.0294	0.0274	0.04597	0.0273003	NA	NA	0.046	0.0273	0.0248	0.0193	0.9423	0.9407	0.9388
rs9787488	OPTN	HIP	M	10	13140275	a	c	0.0429	1	1.6e-05	0.8612	0.000686451	0.0210445	0.433975	0.099935	NA	NA	NA	NA	NA	0.946487	NA	0.06796	0.05465	0.4683	0.0473717	0.0802	-0.003	-0.0535	-0.0104	NA	NA	-0.0535	-0.0104	0.0279	-0.0076	0.0186	0.0172	0.0231884	0.0132923	NA	NA	0.0232	0.0133	0.0145	0.0105	0.159	0.1572	0.1551
rs17757096	PIK3C3	BMI	M	18	36684424	a	g	0.0425	1	1.58e-05	0.5088	0.00435544	0.4699	0.1108	0.752326	0.321331	0.701687	0.299548	NA	NA	0.631253	NA	0.1507	0.0638	0.8245	0.131642	0.0415	0.0061	-0.0112	-0.017	-0.0094	0.004	-0.0099	-0.0062	0.0115	-0.0013	0.0096	0.0092	0.0155	0.0107	0.00947843	0.0104427	0.0081	0.0075	0.0062	0.0058	0.8383	0.8418	0.8318
[truncated: 17 more columns]

## Sheet: Variables description
COLOURING	DESCRIPTION
	SNP exhibits genome-wide significant association in joint (discovery+follow-up) stage in women (JOINT.WOMEN.P-Value < 5e-8)
	SNP exhibits genome-wide significant association in joint (discovery+follow-up) stage in men (JOINT.MEN.P-Value < 5e-8)
	SNP exhibits genome-wide significant association in joint (discovery+follow-up) stage in women and in men (JOINT.WOMEN.P-Value < 5e-8 & JOINT.MEN.P-Value < 5e-8)
VARIABLE	DESCRIPTION
MarkerName	SNP identifier
Gene	Nearest gene
Trait	Trait for which the SNP was selected for in the Discovery stage
Gender	Gender for which the SNP was selected for in the Discovery stage
CHR	Chromosome
POS_B36	Base Position on build 36
Effect_allele_adj	Allele to which the effect has been estimated
Other_allele_adj	Other allele
DISCOVERY.MEN.p.fdr	Discovery-Stage FDR-adjusted MEN P-Value
DISCOVERY.WOMEN.p.fdr	Discovery-Stage FDR-adjusted WOMEN P-Value
DISCOVERY.MEN.GCIn.GCOut.P.value	Discovery-Stage MEN P-Value
DISCOVERY.WOMEN.GCIn.GCOut.P.value	Discovery-Stage WOMEN P-Value
DISCOVERY.MENvsWOMEN.GCIn.GCOut.P.value	Discovery-Stage Sex-Difference P-Value
INSILICO.MEN.GCIn.GCOut.P.value	Follow-Up Insilico Stage MEN P-Value
INSILICO.WOMEN.GCIn.GCOut.P.value	Follow-Up Insilico Stage WOMEN P-Value
INSILICO.MENvsWOMEN.GCIn.GCOut.Goncalo.P.value	Follow-Up Insilico Stage Sex-Difference P-Value
METABOCHIP.MEN.GCIn.GCOut.P.value	Follow-Up MetaboChip Stage MEN P-Value
METABOCHIP.WOMEN.GCIn.GCOut.P.value	Follow-Up MetaboChip Stage WOMEN P-Value
METABOCHIP.MENvsWOMEN.GCIn.GCOut.Goncalo.P.value	Follow-Up MetaboChip Stage Sex-Difference P-Value
REP2WAY.MEN.P.value.1sided	Follow-Up Stage MEN P-Value 1-sided
REP2WAY.WOMEN.P.value.1sided	Follow-Up Stage WOMEN P-Value 1-sided
REP2WAY.MENvsWOMEN.P.value.1sided.xls	Follow-Up Stage MENvsWOMEN P-Value 1-sided
REP2WAY.s2.MENvsWOMEN.P.value.1sided.xls.fdr	Follow-Up Stage MENvsWOMEN FDR-adjusted P-Value 1-sided
REP2WAY.s2.GENDERCOMBINED.348.P-value	Follow-Up Stage Gender-combined Overall P-Value
JOINT.MEN.P.value	JOINT-Stage MEN P-Value
JOINT.WOMEN.P.value	JOINT-Stage WOMEN P-Value
JOINT.MENvsWOMEN.P.value	JOINT-Stage Sex-Difference P-Value
DISCOVERY.MEN.Effect	Discovery-Stage MEN Effect
DISCOVERY.WOMEN.Effect	Discovery-Stage WOMEN Effect
INSILICO.MEN.Effect	Follow-Up Insilico Stage MEN Effect
INSILICO.WOMEN.Effect	Follow-Up Insilico Stage WOMEN Effect
METABOCHIP.MEN.Effect	Follow-Up MetaboChip Stage MEN Effect
METABOCHIP.WOMEN.Effect	Follow-Up MetaboChip Stage WOMEN Effect
REP2WAY.MEN.Effect	Follow-Up Stage MEN Effect
REP2WAY.WOMEN.Effect	Follow-Up Stage WOMEN Effect
JOINT.MEN.Effect	JOINT-Stage MEN Effect
JOINT.WOMEN.Effect	JOINT-Stage WOMEN Effect
DISCOVERY.MEN.GCIn.GCOut.StdErr	Discovery-Stage MEN Standard Error
DISCOVERY.WOMEN.GCIn.GCOut.StdErr	Discovery-Stage WOMEN Standard Error
INSILICO.MEN.GCIn.GCOut.StdErr	Follow-Up Insilico Stage MEN Standard Error
INSILICO.WOMEN.GCIn.GCOut.StdErr	Follow-Up Insilico Stage WOMEN Standard Error
METABOCHIP.MEN.GCIn.GCOut.StdErr	Follow-Up MetaboChip Stage MEN Standard Error
METABOCHIP.WOMEN.GCIn.GCOut.StdErr	Follow-Up MetaboChip Stage WOMEN Standard Error
REP2WAY.MEN.StdErr	Follow-Up Stage MEN Standard Error
REP2WAY.WOMEN.StdErr	Follow-Up Stage WOMEN Standard Error
JOINT.MEN.StdErr	JOINT-Stage MEN Standard Error
JOINT.WOMEN.StdErr	JOINT-Stage WOMEN Standard Error
DISCOVERY.MEN.EAF	Discovery-Stage MEN Allele frequency of Effect_allele_adj
DISCOVERY.WOMEN.EAF	Discovery-Stage WOMEN Allele frequency of Effect_allele_adj
INSILICO.MEN.EAF	Follow-Up Insilico Stage MEN Allele frequency of Effect_allele_adj
INSILICO.WOMEN.EAF	Follow-Up Insilico Stage WOMEN Allele frequency of Effect_allele_adj
METABOCHIP.MEN.EAF	Follow-Up MetaboChip Stage MEN Allele frequency of Effect_allele_adj
METABOCHIP.WOMEN.EAF	Follow-Up MetaboChip Stage WOMEN Allele frequency of Effect_allele_adj
REP2WAY.MEN.EAF	Follow-Up Stage MEN Allele frequency of Effect_allele_adj
REP2WAY.WOMEN.EAF	Follow-Up Stage WOMEN Allele frequency of Effect_allele_adj
JOINT.MEN.EAF	JOINT-Stage MEN Allele frequency of Effect_allele_adj
JOINT.WOMEN.EAF	JOINT-Stage WOMEN Allele frequency of Effect_allele_adj
DISCOVERY.MEN.N	Discovery-Stage MEN Samplesize
DISCOVERY.WOMEN.N	Discovery-Stage WOMEN Samplesize
INSILICO.MEN.N	Follow-Up Insilico Stage MEN Samplesize
INSILICO.WOMEN.N	Follow-Up Insilico Stage WOMEN Samplesize
METABOCHIP.MEN.N	Follow-Up MetaboChip Stage MEN Samplesize
METABOCHIP.WOMEN.N	Follow-Up MetaboChip Stage WOMEN Samplesize
REP2WAY.MEN.N	Follow-Up Stage MEN Samplesize
REP2WAY.WOMEN.N	Follow-Up Stage WOMEN Samplesize
JOINT.MEN.N	JOINT-Stage MEN Samplesize
JOINT.WOMEN.N	JOINT-Stage WOMEN Samplesize
