# Supplementary material for: Sex-stratified Genome-wide Association Studies Including 270,000 Individuals Show Sexual Dimorphism in Genetic Loci for Anthropometric Traits
Source: PLoS Genet. 2013 Jun 6;9(6):e1003500. doi: 10.1371/journal.pgen.1003500 (PMC3674993; doi:10.1371/journal.pgen.1003500)
Supplement: Table S4 — Study-specific methods. (follow-up stage only) (A) insilico studies, (B) metabochip studies. (XLS) [file pgen.1003500.s009.xls]

## Sheet: Sheet1
A.
	Genotyping						Imputation			Association analyses
			Inclusion criteria					Inclusion criteria
Cohort	Platform	Genotype calling algorithm	MAF	Call rate*	p for HWE	SNPs that met QC criteria	Imputation software	MAF	Imputation quality*	SNPs in meta-analysis	Analyses software
Follow-Up Stage - Insilico
LifeLines	Illumina Cyto SNP12 v2	GenomeStudio	≥ 1%	≥ 95%	> 10-4	257.581	BEAGLE v3.1.0	>0%	no filtering on imputation quality	2472812	SNPtest
PLCO2 controls	Illumina HumanHap 550K; Illumina HumanHap 610K	Bead Studio	exc. monomorphic SNPs	≥ 90%	-	525262	IMPUTE	≥1%	proper-info ≥ 0.40	2538067	SNPtest
PLCO2 cases	Illumina HumanHap 550K; Illumina HumanHap 610K	Bead Studio	exc. monomorphic SNPs	≥ 90%	-	525262	IMPUTE	≥1%	proper-info ≥ 0.40	2564030	SNPtest
PREVEND	Illumina HumanCytoSNP-12	GenomeStudio	≥ 1%	>95%	0.0001	232571	BEAGLE	≥1%	at meta-level	2289210	PLINK
QIMR	Illumina HumanHap 370 or 610	BeadStudio	≥ 1%	≥ 95%	> 10-6	271069	MACH	NA	NA	2543887	PLINK
B.
			Inclusion criteria
Cohort	Genotyping Array	Genotype calling algorithm	MAF	Call rate*	p for HWE	SNPs that met QC criteria	Analyses software
Follow-Up Stage - Metabochip:
ADVANCE-CAD cases (females)	Illumina Metabochip		> 0%	NA	> 0.001	195827	PLINK
ADVANCE-CAD cases (males)	Illumina Metabochip		> 0%	NA	> 0.001	195050	PLINK
ADVANCE-CAD controls (females)	Illumina Metabochip		> 0%	NA	> 0.001	195679	PLINK
ADVANCE-CAD controls (males)	Illumina Metabochip		> 0%	NA	> 0.001	195405	PLINK
AMC-PAS	Metabochip	GenoSNP	none	≥ 98%	> 10-4	169807	PLINK
B58C nonGWAS	Illumina Metabochip	GeneCall	>=1%	>=95%	>10-6	180655	SNPTEST
BHS nonGWAS metabochip	Illumina Metabochip	GeneCall	none	none	none	129565	GenABEL
CARDIOGENICS	Metabochip	GenoSNP	none	≥ 98%	> 10-5	177614	PLINK
D2D2007, DPS, DR'S EXTRA, FUSION stage 2, and METSIM cases	Illumina Metabochip	BeadStudio version 3.3.7, Gentrain version 1.0	> 0%	≥ 98.15%	provided p for all SNPs but did not exclude	138569	EMMAX
D2D2007, DPS, DR'S EXTRA, FUSION stage 2, and METSIM controls	Illumina Metabochip	BeadStudio version 3.3.7, Gentrain version 1.0	> 0%	≥ 98.15%	provided p for all SNPs but did not exclude	145465	EMMAX
DILGOM	Metabochip	GenCall	none	≥ 95%	none	183872	PLINK
EAS	Illumina Metabochip	GenomeStudio	> 0%	≥ 90%	> 10-6	184559	PLINK
EGCUT metabochip CAD cases	Illumina Metabochip	GeneCall	> 0%	≥ 84.6%	> 10-7	182516	GenABEL
EGCUT metabochip controls	Illumina Metabochip	GeneCall	> 0%	≥ 84.6%	> 10-7	182516	GenABEL
EGCUT metabochip DB cases	Illumina Metabochip	GeneCall	> 0%	≥ 84.6%	> 10-7	182516	GenABEL
ELY	Illumina Metabochip	GeneCall	> 0%	≥ 90%	> 10-6	149302	PLINK
EPIC Controls & cases	Illumina Metabochip	GeneCall	> 0%	≥ 90%	> 10-6	143294	PLINK
Fenland	Illumina Metabochip	GeneCall	> 0%	≥ 90%	> 10-6	167085	PLINK
GLACIER	Illumina Metabochip	Illuminus	>0%	≥ 95%	>0.00001	149782	PLINK
GO-DARTS cases	Illumina Metabochip	GeneCall	>=1%	>=95%	>10-6	180399	SNPTEST
GO-DARTS controls	Illumina Metabochip	GeneCall	>=1%	>=95%	>10-6	180399	SNPTEST
Heinz Nixdorf Recall Study	Metabochip	GenomeStudioV2010.2	none	≥ 95%	> 10-6	192261	PLINK v1.07
HUNT2 and TROMSO cases	Illumina Metabochip	BeadStudio version 3.3.7, Gentrain version 1.0	> 0%	≥ 98.15%	provided p for all SNPs but did not exclude	139415	EMMAX
HUNT2 and TROMSO controls	Illumina Metabochip	BeadStudio version 3.3.7, Gentrain version 1.0	> 0%	≥ 98.15%	provided p for all SNPs but did not exclude	143806	EMMAX
IMPROVE	Illumina Metabochip	GeneCall	> 0%	≥ 95%	> 10-6	185704	PLINK
KORA S3	Metabochip	Genome Studio	none	none	none	185781	ProbABEL/PLINK
KORA S4	Metabochip	Genome Studio	none	none	none	185781	ProbABEL/PLINK
LURIC cases	Illumina Metabochip	GeneTrain 2	-	≥ 90%	> 10-6	191341	PLINK
LURIC controls	Illumina Metabochip	GeneTrain 2	-	≥ 90%	> 10-6	191341	PLINK
MORGAM	Metabochip	GenCall	none	none	none	196725	PLINK
MORGAM cases	Metabochip	GenCall	none	none	none	196725	PLINK
NSHD	Illumina Metabochip	GeneCall	> 0%	≥ 90%	> 10-6	146474	PLINK
PIVUS	Illumina Cardio-Metabochip	GenCall	> 0%	≥ 90%	> 10-6	185450	PLINK
PIVUS	Illumina Cardio-Metabochip	GenCall	> 0%	≥ 90%	> 10-6	185450	PLINK
SCARFSHEEP	Illumina Metabochip	GeneCall	> 0%	≥ 95%	> 10-6	185704	PLINK
STR	Illumina Cardio-Metabochip	GenCall	> 0%	≥ 90%	> 10-6	183961	Merlin
T2D-WTCCC nonGWAS	Illumina Metabochip	GeneCall	>=1%	>=95%	>10-6	180655	SNPTEST
THISEAS	Metabochip	GenoSNP	none	≥ 98%	> 10-7	169779	PLINK
ULSAM	Illumina Cardio-Metabochip	GenCall	> 0%	≥ 90%	> 10-6	183357	PLINK
ULSAM	Illumina Cardio-Metabochip	GenCall	> 0%	≥ 90%	> 10-6	183357	PLINK
WHITEHALL	Illumina Metabochip	GeneCall	> 0%	≥ 90%	> 10-6	171257	PLINK
