# Supplementary material for: Sex-stratified Genome-wide Association Studies Including 270,000 Individuals Show Sexual Dimorphism in Genetic Loci for Anthropometric Traits
Source: PLoS Genet. 2013 Jun 6;9(6):e1003500. doi: 10.1371/journal.pgen.1003500 (PMC3674993; doi:10.1371/journal.pgen.1003500)
Supplement: Table S6 — Further ten SNP show sex-difference at 30% FDR. Shown are the SNPs with sex-difference in the follow-up according to 30% FDR additional to those shown in Table 1 . These include the further three loci previously reported for sexually dimorph waist-hip ratio associations, HOXC13, ITPR2/SSPN, and RPO3/C6orf173 [31]. (XLS) [file pgen.1003500.s011.xls]

## Sheet: Sheet1
				Discovery			Follow-up			Joint
				MEN	WOMEN	Sex-Diff	MEN	WOMEN	Sex-Diff	MEN	WOMEN	Sex-Diff
SNP	Traita	Sexa	Geneb	Pc	Pc	Pd	Pe	Pe	Pf	Pc	Pc	Pd
rs16970956	HEIGHT	M	DBF4B	1.24e-05	0.231	0.00869	0.00057	0.195	0.015	5.96e-08	0.139	0.00163
rs12887636	BMI	W	PRKD1	0.174	2.27e-06	0.013	0.164	5.83e-05	0.03	0.102	2.09e-09	0.00368
rs6091540	BMI	W	ZFP64	0.519	1.79e-09	7.33e-05	0.149	9.67e-05	0.043	0.229	9.87e-12	0.000171
rs1443512	WHRadjBMI	W	HOXC13	0.184	1.43e-09	0.000636	0.027	9.95e-07	0.045	0.023	3.01e-14	0.00041
rs718314	WHRadjBMI	W	ITPR2 / SSPN	0.177	8.29e-10	0.000611	0.025	9e-07	0.044	0.019	1.36e-14	0.000362
rs4460442	HEIGHT	W	FBP1	0.441	5.76e-07	0.00203	0.051	1.13e-05	0.051	0.092	8.29e-11	0.00178
rs6921207	HEIGHT	W	EPB41L2	0.071	1.2e-06	0.031	0.221	0.00101	0.068	0.068	1.46e-08	0.015
rs4325879	HEIGHT	W	CCNL1	0.088	1.58e-06	0.024	0.036	9.95e-06	0.064	0.014	1.14e-10	0.011
rs1316952	WHRadjBMI	W	DNAH10	0.857	1.53e-07	0.000269	0.036	3.03e-06	0.057	0.182	5.13e-12	0.000223
rs1936805	WHRadjBMI	W	RSPO3 / C6orf173	0.000446	9.1e-14	0.00525	2.97e-08	3.45e-17	0.065	3.74e-10	4.11e-29	0.00218
Footnotes:
a Trait and sex for which the SNP was selected;
b Gene labels state the nearest gene or the gene as published previously; a full list of genes at this locus are given in Figure S2.
c P-Value for sex-specific association.
d. P-value for difference between the two sexes.
e One-sided P-Value for sex-specific association.
f. One-sided P-value for difference between the two sexes.
