# Supplementary material for: Sex-stratified Genome-wide Association Studies Including 270,000 Individuals Show Sexual Dimorphism in Genetic Loci for Anthropometric Traits
Source: PLoS Genet. 2013 Jun 6;9(6):e1003500. doi: 10.1371/journal.pgen.1003500 (PMC3674993; doi:10.1371/journal.pgen.1003500)
Supplement: Table S9 — Pathway analysis reveals enrichment of PPAR signaling among genes with evidence for sex-difference. Shown are P-values for phenotype-specific enrichment using MAGENTA to determine whether certain pathways/biological processes/molecular functions are enriched among genes harboring SNPs with evidence for sex-difference. Only categories with false discovery rate (FDR)<10% are reported in the table and those with FDR<5% are considered statistically significant (bold). In short, for a certain phenotype in the discovery data, MAGENTA assigns a gene-specific score based on the sex-difference P-values of SNPs in or nearby (40 kb down-, 100 kb upstream) the respective gene. The score is calculated for each o the ∼18 000 annotated genes and corrected for gene-size, number of independent SNPs, LD pattern, length in genetic distance, and number of recombination hotspots. Then MAGENTA determines whether the genes with a score in the top 5% (∼900 genes for each phenotype) overlap with certain pathways more than expected by chance (i.e. as compared to a random gene set including the same number of genes). (XLS) [file pgen.1003500.s014.xls]

## Sheet: Sheet1
Phenotype	Database	Pathway	# genesa	exp OLb	obs OLc	Pd	FDRe
ht	PANTHER_BIOLOGICAL_PROCESS	Other_amino_acid_metabolism	30	1	6	0.0011	0.0858
wc	Panther	Nicotine_degradation	10	0	3	0.0045	0.0748
whr	GOTERM	post-Golgi vesicle-mediated transport	40	2	10	6e-06	0.0393
whr	KEGG	KEGG_LONG_TERM_POTENTIATION	70	3	11	0.0007	0.06
whr	Ingenuity	PPAR.Signaling	19	1	5	0.0014	0.0288
wcadjbmi	PANTHER_MOLECULAR_FUNCTION	Kinase	30	1	8	8.1e-05	0.0065
wcadjbmi	PANTHER_MOLECULAR_FUNCTION	Annexin	71	3	11	0.0005	0.0312
wcadjbmi	Panther	p53_pathway_feedback_loops_2	13	1	4	0.003	0.0937
hipadjbmi	GOTERM	protein deubiquitination	14	1	5	0.000194	0.0712
hipadjbmi	GOTERM	negative regulation of proteolysis	10	0	4	0.0007	0.0803
Footnotes:
a Number of genes that belong to the pathway; b Expected overlap between the genes in the pathway and a random gene set of size 900, i.e. number of genes as expected by chance; c Observed overlap between the genes in the pathway and the observed gene set (of size 900) with scores among the top 5%, i.e. number of genes observed in the pathway; d P-value are generated using MAGENTA; e FDR computed …
