# Supplementary material for: Sex-stratified Genome-wide Association Studies Including 270,000 Individuals Show Sexual Dimorphism in Genetic Loci for Anthropometric Traits
Source: PLoS Genet. 2013 Jun 6;9(6):e1003500. doi: 10.1371/journal.pgen.1003500 (PMC3674993; doi:10.1371/journal.pgen.1003500)
Supplement: Table S10 — Associations with cis gene expression (eQTL) in human subcutaneous adipose tissue (SAT) and lymphocytes. Transcripts of genes near each of the identified seven SNPs were examined in four differenet data sets (DeCode, MoIOBB, childhood asthma study, HapMap, details in Text S1). Sex-specific associations with the transcript are shown for the identified SNP with and without conditioning on the most significant SNP for that transcript (peak SNP) and also for the peak SNP with and without conditioning on the identified SNP, if FDR<5% (DeCode) or FDR<1% (MolOBB, childhood asthma study, HapMap) in one sex. For GRB14 and ADAMTS9, our identified SNP was highly correlated (r2>0.8) with the peak transcript SNP in men. No SNP showed nominally significant sex difference (Pdiff>0.05). (XLS) [file pgen.1003500.s015.xls]

## Sheet: Sheet1
SNP	Chr	Position	Effect allele	Gene	Tissue	Sex	Effect	P	Padj d	Peak SNP e	r2 f	P	Padj g	Pdiff
rs6717858	2	165247906	T	SLC38A11	SATa	Men	-0.409	4.2e-06	0.67	rs10184126	0.14	2.7e-39	8.6e-32	0.5
rs6717858	2	165247906	T	SLC38A11	SATa	Women	-0.334	6.1e-06	0.58	rs10184126	0.14	8.4e-58	3.7e-50
rs6717858	2	165247906	T	GRB14	SATa	Men	0.424	2.8e-06	0.24	rs10195252	0.93	2.2e-07	0.02	0.37
rs6717858	2	165247906	T	GRB14	SATa	Women	0.324	9.7e-06	0.0004	rs4599138	0.04	2e-08	7.6e-07
rs2371767	3	64693297	G	ADAMTS9	SATa	Men	-0.516	8.5e-07	0.012	rs17678140	0.1	3.2e-07	0.0044	0.07
rs2371767	3	64693297	G	ADAMTS9	SATa	Women	-0.282	0.0008	0.0023	rs9311936	<0.01	0.00036	0.001
rs2371767	3	64693297	G	ADAMTS9	SATb	Men	-0.342	0.00041	0.81	rs4128353	0.85	2e-05	0.22	0.08
rs2371767	3	64693297	G	ADAMTS9	SATb	Women	-0.085	0.45	0.69	rs1523464	<0.01	0.002	0.0007
rs10478424	5	118816919	A	229814_at	Lymphocytesc	Men	0.3331	1.1e-06	0.83	rs12332329	0.45	7.83e-10	0.01	0.85
rs10478424	5	118816919	A	229814_at	Lymphocytesc	Women	0.3134	4.62e-05	0.91	rs12332329	0.45	9.56e-08	0.02
Footnotes:
a SAT from DeCode (252 males, 351 females),
b MolOBB (abdominal SAT 31 men, 21 women),
c lymphocytes from childhood asthma study (214 males, 181 females).
d P-value of the identified SNP after conditioning on the peak SNP associated with the transcript.
e SNP with the strongest association with the transcript in the region
f Correlation between the identified SNP and peak SNP associated with the transcript
g P-value of the peak SNP after conditioning on the identified SNP
