# Supplementary material for: Sex-stratified Genome-wide Association Studies Including 270,000 Individuals Show Sexual Dimorphism in Genetic Loci for Anthropometric Traits
Source: PLoS Genet. 2013 Jun 6;9(6):e1003500. doi: 10.1371/journal.pgen.1003500 (PMC3674993; doi:10.1371/journal.pgen.1003500)
Supplement: Table S12 — Sex-specific phenotype description. Shown are mean and standard deviation (std.) of the investigated traits in a German general population study (KORA-S3 and KORA-S4). Age range is 25–75 years of age with mean of 53.6 for men and 52.9 for women. All phenotypes are adjusted for age and age2 as in the genetic association analyses. (XLS) [file pgen.1003500.s017.xls]

## Sheet: Sheet1
		MEN			WOMEN
Variable	Adjusted for BMI	N	Mean	SD	N	Mean	SD
BMI [kg/m²]	-	1696	27.85	3.63	1757	27.25	4.67
HEIGHT [cm]	-	1696	174.05	6.18	1758	161.2	5.74
WEIGHT [kg]	-	1696	84.38	12.23	1758	70.71	12.49
HIP [cm]	-	1695	104.42	6.89	1755	105.05	9.74
HIP [cm]	yes	1695	104.42	3.86	1754	105.05	4.58
WAIST [cm]	-	1695	98.08	9.67	1756	85.27	11.01
WAIST [cm]	yes	1695	98.08	4.58	1755	85.28	5.19
WHR	-	1695	0.94	0.05	1755	0.81	0.06
WHR	yes	1695	0.94	0.04	1754	0.81	0.05
