# Supplementary material for: Sex-stratified Genome-wide Association Studies Including 270,000 Individuals Show Sexual Dimorphism in Genetic Loci for Anthropometric Traits
Source: PLoS Genet. 2013 Jun 6;9(6):e1003500. doi: 10.1371/journal.pgen.1003500 (PMC3674993; doi:10.1371/journal.pgen.1003500)
Supplement: Table S13 — Genes included in mouse eQTL investigations. (A) Regensburg mouse eQTL. Also shown are primers used for analysis of gene expression. (B) Oxford and Houston mouse eQTL. We explored all genes containing SNPs with at least some level of association in the initial discovery (P_men or P_women smaller than hundred times the index SNP P-value), but at least 3 genes and at maximum all genes within ±1 cM of the index SNP (annotation using genome browser Ensembl build 54). (XLS) [file pgen.1003500.s018.xls]

## Sheet: Sheet1
A.
Gene	Universe primer (5´-3´)	Reverse primer (5´-3´)
VEGFA	ctc agg gtt tcg gga acc	aga aaa tgg cga atc cag tc
ADAMTS9	ggc ggt tac tgt gga aag tg	tct cct atg gct tcc tct tca g
GRB14	cat gga caa aag ata aaa cac tat caa	cct gtt gag ctg gta gaa ctc c
LYPLAL1	aaa gca tct gtt gtt tac cag ga	gct cat ggt taa gat tcg gaa
PPAR	tta tag ctg tca tta ttc tca gtg gag	ggg tgg gac ttt cct gct a
B.
Locus	MarkerName	Genes
1	rs6717858	COBLL1; GRB14; SLC38A11
2	rs2820443	LYPLAL1;SLC30A10; EPRS
3	rs1358980	VEGFA; MRPS18A; C6orf223
4	rs11743303	ANKRD55; MAP3K1; C5orf35
5	rs2371767	ADAMTS9; PRICKLE2; PSMD6
6	rs10478424	DTWD2;DMXL1;TNFAIP8;HSD17B4;FAM170A;PRR16
7	rs4684854	PPARG; TSEN2; MKRN2
